# Supplementary material for: Exploration of the Mechanisms of Differential Indole Alkaloid Biosynthesis in Dedifferentiated and Cambial Meristematic Cells of Catharanthus roseus Using Transcriptome Sequencing
Source: Front Genet. 2022 Jun 30;13:867064. doi: 10.3389/fgene.2022.867064 (PMC9305860; doi:10.3389/fgene.2022.867064)
Supplement: Supplementary file 1 [file Table1.xlsx]

## Sheet: Supplementary Table 1
Supplementary Table 1. Summary of sequencing statistics in CAT-1 (CMCs) and CAT-2 (DDCs).
Sample	Raw Reads	Clean Reads	Clean Base(G)	Error Rate(%)	Q20(%)	Q30(%)	GC Content(%)	Clean Reads	Mapped Reads	Percentage
CAT1-1	52287556	48874862	7.33	0.02	98.27	94.54	40.91	48874862	45020160	0.9211
CAT1-2	45634654	42571276	6.39	0.02	98.43	94.97	41.42	42571276	39240096	0.9218
CAT2-1	47389242	42421616	6.36	0.03	97.85	93.78	41.52	42421616	38513680	0.9079
CAT2-2	55872680	52959838	7.94	0.02	98.35	94.8	42.51	52959838	47793712	0.9025

## Sheet: Supplementary Table 2
Supplementary Table 2. Differentially expressed genes between C. roseus CMCs and DDCs
ID	DDCs	CMCs	log2FoldChange	pvalue	padj	KEGG
Cluster-11739.70850	0	0.265	6.39042	0.000218949	0.00172028	K18730 PERQ amino acid-rich with GYF domain-containing protein | (RefSeq) uncharacterized LOC101308737 (A)
Cluster-11739.74732	0	0.355	7.06462	0.000559122	0.00397447	K06180 23S rRNA pseudouridine1911/1915/1917 synthase [EC:5.4.99.23] | (RefSeq) pentatricopeptide repeat-containing protein At1g20230 isoform X1 (A)
Cluster-11739.44920	0	0.91	7.12415	0.000431935	0.00315535	K14258 facilitated trehalose transporter | (RefSeq) sugar transporter ERD6-like 17 isoform X1 (A)
Cluster-2312.1	0	1.335	7.12922	0.000416326	0.00305402	--
Cluster-11739.27752	0	0.98	7.13426	0.000409795	0.00300898	K01517 manganese-dependent ADP-ribose/CDP-alcohol diphosphatase [EC:3.6.1.13 3.6.1.16 3.6.1.53] | (RefSeq) manganese-dependent ADP-ribose/CDP-alcohol diphosphatase-like (A)
Cluster-11739.12134	0	0.4	7.13426	0.000409795	0.00300898	RecName: Full=Protein SAWADEE HOMEODOMAIN HOMOLOG 1; AltName: Full=DNA-binding transcription factor 1;
Cluster-11739.28554	0	2.055	7.15302	0.000382796	0.0028317	--
Cluster-11739.77778	0	5.15	7.16293	0.000356536	0.00265835	--
Cluster-9650.2	0	0.84	7.16293	0.000356536	0.00265835	--
Cluster-11739.62969	0	1.245	7.16293	0.000356536	0.00265835	K00472 prolyl 4-hydroxylase [EC:1.14.11.2] | (RefSeq) prolyl 4-hydroxylase 1 (A)
Cluster-11739.11732	0	0.925	7.16293	0.000356536	0.00265835	K18195 rhamnogalacturonan endolyase [EC:4.2.2.23] | (RefSeq) probable rhamnogalacturonate lyase B (A)
Cluster-11739.12804	0	0.255	7.16786	0.000354953	0.00264963	K17964 leucine-rich PPR motif-containing protein, mitochondrial | (RefSeq) pentatricopeptide repeat-containing protein At5g61990, mitochondrial (A)
Cluster-11739.4379	0	1.735	7.18132	0.00034105	0.00255609	K15472 premnaspirodiene oxygenase [EC:1.14.14.151] | (RefSeq) premnaspirodiene oxygenase (A)
Cluster-11739.59279	0	0.69	7.19104	0.000311981	0.00236328	K08232 monodehydroascorbate reductase (NADH) [EC:1.6.5.4] | (RefSeq) monodehydroascorbate reductase, chloroplastic/mitochondrial (A)
Cluster-11739.61005	0	0.765	7.20907	0.000305413	0.00232038	K07910 Ras-related protein Rab-18 | (RefSeq) ras-related protein RABC2a (A)
Cluster-11739.81367	0	1.435	7.20907	0.000305413	0.00232038	uncharacterized protein LOC105160466 [Sesamum indicum]
Cluster-11739.34220	0	0.66	7.21385	0.000286674	0.00219346	K02929 large subunit ribosomal protein L44e | (RefSeq) 60S ribosomal protein L44-like (A)
Cluster-11739.87989	0	1.7	7.22335	0.000268319	0.00206665	K00799 glutathione S-transferase [EC:2.5.1.18] | (RefSeq) glutathione S-transferase U17-like (A)
Cluster-11739.76839	0	0.5	7.24099	0.000255871	0.00198193	PREDICTED: uncharacterized protein LOC101254024 isoform X1 [Solanum lycopersicum]
Cluster-26981.0	0	3.905	7.25958	0.000234437	0.00182858	K08901 photosystem II oxygen-evolving enhancer protein 3 | (RefSeq) photosynthetic NDH subunit of lumenal location 2, chloroplastic (A)
Cluster-1605.0	0	1.625	7.26302	0.000248993	0.00193353	K13420 LRR receptor-like serine/threonine-protein kinase FLS2 [EC:2.7.11.1] | (RefSeq) probable LRR receptor-like serine/threonine-protein kinase At3g47570 (A)
Cluster-11739.23471	0	0.63	7.2642	0.000240904	0.0018764	K18270 Rab3 GTPase-activating protein catalytic subunit | (RefSeq) uncharacterized protein LOC111370801 (A)
Cluster-9712.0	0	1.44	7.26763	0.000229534	0.0017933	unnamed protein product [Coffea canephora]
Cluster-11739.58651	0	0.865	7.27222	0.000216084	0.00170216	K09873 aquaporin TIP | (RefSeq) aquaporin TIP1-1 (A)
Cluster-2291.0	0	1.34	7.29042	0.00020681	0.00163844	K01213 galacturan 1,4-alpha-galacturonidase [EC:3.2.1.67] | (RefSeq) exopolygalacturonase clone GBGE184-like (A)
Cluster-3531.0	0	1.675	7.29042	0.00020681	0.00163844	K14682 amino-acid N-acetyltransferase [EC:2.3.1.1] | (RefSeq) probable amino-acid acetyltransferase NAGS1, chloroplastic isoform X1 (A)
Cluster-6624.0	0	1.355	7.29042	0.00020681	0.00163844	PREDICTED: uncharacterized protein LOC107867536 [Capsicum annuum]
Cluster-26591.1	0	0.43	7.29379	0.000206912	0.00163883	K21867 potassium channel | (RefSeq) potassium channel KAT3 (A)
Cluster-15316.0	0	3.825	7.29494	0.000214979	0.00169422	unnamed protein product [Coffea canephora]
Cluster-11739.80800	0	0.375	7.2983	0.000193216	0.00154287	RecName: Full=Putative E3 ubiquitin-protein ligase XBAT35; EC=2.3.2.27; AltName: Full=Ankyrin repeat domain and RING finger-containing protein XBAT35; AltName: Full=Protein XB3 homolog 5; AltName: Full=RING-type E3 ubiquitin transferase XBAT35;
Cluster-11739.36218	0	0.555	7.31172	0.000176839	0.00142542	K09284 AP2-like factor, euAP2 lineage | (RefSeq) AP2-like ethylene-responsive transcription factor TOE3 (A)
Cluster-11739.44591	0	0.365	7.31172	0.000176839	0.00142542	unnamed protein product [Coffea canephora]
Cluster-1862.0	0	3.765	7.31948	0.00018739	0.00150083	K21604 jasmonoyl-L-amino acid hydrolase [EC:3.5.1.127] | (RefSeq) IAA-amino acid hydrolase ILR1-like 6 (A)
Cluster-11739.14961	0	1.975	7.32061	0.000183657	0.00147458	K02335 DNA polymerase I [EC:2.7.7.7] | (RefSeq) DNA polymerase I B, chloroplastic/mitochondrial-like isoform X1 (A)
Cluster-14136.0	0	0.96	7.3371	0.000154883	0.00126788	--
Cluster-11739.19285	0	1.93	7.3371	0.000154883	0.00126788	RecName: Full=WAT1-related protein At3g28050;
Cluster-9568.0	0	0.72	7.34146	0.000155004	0.00126854	K01193 beta-fructofuranosidase [EC:3.2.1.26] | (RefSeq) beta-fructofuranosidase, insoluble isoenzyme 1-like (A)
Cluster-16763.0	0	1.255	7.34146	0.000155004	0.00126854	K07409 cytochrome P450 family 1 subfamily A polypeptide 2 [EC:1.14.14.1] | (RefSeq) cytochrome P450 77A3-like (A)
Cluster-17407.0	0	12.535	7.35453	0.000173589	0.00140216	--
Cluster-11739.64475	0	0.83	7.35774	0.000140168	0.0011604	K06062 histone acetyltransferase [EC:2.3.1.48] | (RefSeq) histone acetyltransferase GCN5 (A)
Cluster-11739.82694	0	0.405	7.35774	0.000140168	0.0011604	K10761 tRNA(His) guanylyltransferase [EC:2.7.7.79] | (RefSeq) tRNA(His) guanylyltransferase 1 (A)
Cluster-16495.1	0	1.055	7.36204	0.0001364	0.00113317	K05658 ATP-binding cassette, subfamily B (MDR/TAP), member 1 [EC:3.6.3.44] | (RefSeq) ABC transporter B family member 11-like (A)
Cluster-8235.0	0	0.675	7.36521	0.000173617	0.00140221	K07889 Ras-related protein Rab-5C | (RefSeq) ras-related protein RHN1 (A)
Cluster-11739.24793	0	0.355	7.36633	0.00013532	0.00112511	K22133 oxalate---CoA ligase [EC:6.2.1.8] | (RefSeq) oxalate--CoA ligase (A)
Cluster-11739.1615	0	3.21	7.36952	0.000156021	0.00127568	K13262 isoflavone-7-O-methyltransferase [EC:2.1.1.150] | (RefSeq) isoflavone 7-O-methyltransferase-like (A)
Cluster-25948.0	0	0.965	7.37061	0.000136814	0.00113569	--
Cluster-11739.5605	0	0.68	7.37061	0.000136814	0.00113569	K13412 calcium-dependent protein kinase [EC:2.7.11.1] | (RefSeq) calcium-dependent protein kinase 26-like (A)
Cluster-11739.47878	0	0.89	7.37061	0.000136814	0.00113569	K15382 solute carrier family 50 (sugar transporter) | (RefSeq) bidirectional sugar transporter SWEET17-like (A)
Cluster-11739.13068	0	1.3	7.37381	0.000142224	0.00117505	K01265 methionyl aminopeptidase [EC:3.4.11.18] | (RefSeq) methionine aminopeptidase 1A-like (A)
Cluster-690.0	0	1.175	7.38343	0.000157287	0.00128448	K15255 ATP-dependent DNA helicase PIF1 [EC:3.6.4.12] | (RefSeq) ATP-dependent DNA helicase PIF1-like (A)
Cluster-26411.0	0	2.37	7.38656	0.00012077	0.00101664	K00384 thioredoxin reductase (NADPH) [EC:1.8.1.9] | (RefSeq) thioredoxin reductase 1-like (A)
Cluster-11739.45518	0	0.215	7.38966	0.000160503	0.00130607	K00521 ferric-chelate reductase [EC:1.16.1.7] | (RefSeq) ferric reduction oxidase 7, chloroplastic-like (A)
Cluster-11739.1496	0	0.54	7.38966	0.000160503	0.00130607	K07052 uncharacterized protein | (RefSeq) uncharacterized protein LOC105168352 (A)
Cluster-11739.5804	0	0.44	7.39498	0.000119066	0.0010034	K06180 23S rRNA pseudouridine1911/1915/1917 synthase [EC:5.4.99.23] | (RefSeq) pentatricopeptide repeat-containing protein At1g20230 isoform X1 (A)
Cluster-11739.44514	0	2.5	7.40757	0.000133634	0.00111275	RecName: Full=Non-specific lipid-transfer protein; Short=LTP; Short=NsLTP; AltName: Full=SDI-9; Flags: Precursor;
Cluster-11739.57904	0	0.545	7.41176	0.000143522	0.00118482	K03217 YidC/Oxa1 family membrane protein insertase | (RefSeq) ALBINO3-like protein 1, chloroplastic (A)
Cluster-11739.42774	0	0.815	7.41481	0.000104834	0.000896861	K15332 tRNA (uracil-5-)-methyltransferase [EC:2.1.1.-] | (RefSeq) zinc finger CCCH domain-containing protein 24 (A)
Cluster-11739.1469	0	1.055	7.41481	0.000104834	0.000896861	unnamed protein product [Coffea canephora]
Cluster-11739.8536	0	2.56	7.41788	0.000131737	0.00109844	--
Cluster-3303.0	0	1.795	7.41895	0.000104188	0.000891953	RecName: Full=B3 domain-containing protein At1g49475;
Cluster-11739.70933	0	0.155	7.42307	0.000105477	0.000901607	RecName: Full=Protein FORGETTER 1 {ECO:0000303|PubMed:27680998}; AltName: Full=Protein EMBRYO DEFECTIVE 1135 {ECO:0000303|PubMed:15266054};
Cluster-11288.0	0	3.26	7.4272	0.000108696	0.00092501	--
Cluster-11739.40479	0	1.235	7.4272	0.000108696	0.00092501	unnamed protein product [Coffea canephora]
Cluster-4365.0	0	1.095	7.43029	0.00010129	0.000870169	K17500 integrin-linked kinase-associated serine/threonine phosphatase 2C [EC:3.1.3.16] | (RefSeq) WAT1-related protein At3g18200 isoform X1 (A)
Cluster-4927.0	0	2.505	7.43438	9.6165e-05	0.000831007	K15777 4,5-DOPA dioxygenase extradiol [EC:1.13.11.-] | (RefSeq) uncharacterized protein LOC110630336 (A)
Cluster-11739.66264	0	0.675	7.43955	0.000131303	0.00109541	K23390 large proline-rich protein BAG6 | (RefSeq) uncharacterized protein LOC111286494 isoform X1 (A)
Cluster-24203.0	0	0.915	7.44658	9.20173e-05	0.000799329	hypothetical protein L195_g053341, partial [Trifolium pratense]
Cluster-7738.0	0	1.83	7.4606	0.000128553	0.00107481	K00555 tRNA (guanine26-N2/guanine27-N2)-dimethyltransferase [EC:2.1.1.215 2.1.1.216] | (RefSeq) N(2),N(2)-dimethylguanosine tRNA methyltransferase Trm1-like (A)
Cluster-11739.17711	0	0.235	7.46172	8.29495e-05	0.000726607	K00413 ubiquinol-cytochrome c reductase cytochrome c1 subunit | (RefSeq) hypothetical protein (A)
Cluster-11739.88802	0	0.59	7.46172	8.29495e-05	0.000726607	K23952 vacuolar ATPase assembly integral membrane protein VMA21 | (RefSeq) uncharacterized protein LOC111306764 (A)
Cluster-11739.90288	0	2.28	7.46572	8.10701e-05	0.000711636	K00850 6-phosphofructokinase 1 [EC:2.7.1.11] | (RefSeq) ATP-dependent 6-phosphofructokinase 6-like (A)
Cluster-11739.82875	0	0.625	7.48749	0.000105161	0.00089915	K08202 MFS transporter, OCT family, solute carrier family 22 (organic cation transporter), member 4/5 | (RefSeq) organic cation/carnitine transporter 4 (A)
Cluster-16060.0	0	3.145	7.48856	7.20746e-05	0.000640198	RecName: Full=Protein ORANGE-GREEN, chloroplastic {ECO:0000305}; Short=CmOr-green {ECO:0000303|PubMed:25754094}; AltName: Full=DnaJ-like cysteine-rich domain-containing protein Or {ECO:0000303|PubMed:25754094}; Flags: Precursor;
Cluster-11739.81224	0	0.71	7.49936	7.63274e-05	0.000673789	--
Cluster-11739.88836	0	0.525	7.50327	7.08733e-05	0.000630894	K13418 somatic embryogenesis receptor kinase 1 [EC:2.7.10.1 2.7.11.1] | (RefSeq) SERK2a-1; hypothetical protein (A)
Cluster-11739.1520	0	0.5	7.50603	0.000111906	0.000949697	K16225 probable WRKY transcription factor 52 | (RefSeq) disease resistance protein RRS1-like (A)
Cluster-13796.1	0	0.455	7.50997	9.80995e-05	0.000845594	K05387 glutamate receptor, ionotropic, plant | (RefSeq) glutamate receptor 3.6-like isoform X2 (A)
Cluster-11739.64847	0	0.895	7.52166	7.00445e-05	0.00062433	K08150 MFS transporter, SP family, solute carrier family 2 (myo-inositol transporter), member 13 | (RefSeq) probable inositol transporter 2 (A)
Cluster-11739.59907	0	0.375	7.52551	6.45997e-05	0.000581189	K13428 LRR receptor-like serine/threonine-protein kinase EFR [EC:2.7.11.1] | (RefSeq) LRR receptor-like serine/threonine-protein kinase EFR (A)
Cluster-11739.12956	0	0.72	7.53029	6.92175e-05	0.000617974	K14191 18S rRNA (adenine1779-N6/adenine1780-N6)-dimethyltransferase [EC:2.1.1.183] | (RefSeq) ribosomal RNA small subunit methyltransferase, mitochondrial (A)
Cluster-11739.13014	0	0.69	7.53317	5.78289e-05	0.000526825	hypothetical protein M569_01224, partial [Genlisea aurea]
Cluster-11739.61184	0	0.23	7.53414	7.3647e-05	0.000652845	K20718 LRR receptor-like serine/threonine-protein kinase ERECTA [EC:2.7.11.1] | (RefSeq) LRR receptor-like serine/threonine-protein kinase ERL1 (A)
Cluster-11739.73926	0	0.265	7.54077	5.55734e-05	0.000508461	K08775 breast cancer 2 susceptibility protein | (RefSeq) protein BREAST CANCER SUSCEPTIBILITY 2 homolog B-like isoform X1 (A)
Cluster-6192.0	0	0.68	7.54568	9.52793e-05	0.000824172	K20168 TBC1 domain family member 15 | (RefSeq) TBC1 domain family member 15-like isoform X1 (A)
Cluster-11739.87730	0	0.24	7.54834	5.7284e-05	0.000522789	K01535 H+-transporting ATPase [EC:7.1.2.1] | (RefSeq) ATPase 10, plasma membrane-type-like (A)
Cluster-2641.0	0	2.635	7.54834	5.7284e-05	0.000522789	K13993 HSP20 family protein | (RefSeq) 17.3 kDa class I heat shock protein-like (A)
Cluster-11739.2674	0	0.795	7.55497	5.21744e-05	0.000480796	K03086 RNA polymerase primary sigma factor | (RefSeq) RNA polymerase sigma factor sigA (A)
Cluster-2895.0	0	2.725	7.56149	6.65932e-05	0.000597203	K13449 pathogenesis-related protein 1 | (RefSeq) pathogenesis-related leaf protein 4-like (A)
Cluster-11739.2022	0	0.52	7.56245	4.92538e-05	0.000456137	unnamed protein product [Coffea canephora]
Cluster-11739.89780	0	0.65	7.56618	4.92916e-05	0.000456418	K17479 glutaredoxin domain-containing cysteine-rich protein 1 | (RefSeq) uncharacterized protein At5g39865-like (A)
Cluster-11739.66408	0	2.51	7.56725	8.01818e-05	0.000704376	pectinesterase inhibitor-like [Dorcoceras hygrometricum]
Cluster-12912.0	0	0.91	7.57157	9.33386e-05	0.000808522	--
Cluster-9732.0	0	0.65	7.57157	9.33386e-05	0.000808522	K03294 basic amino acid/polyamine antiporter, APA family | (RefSeq) cationic amino acid transporter 1-like (A)
Cluster-11739.13179	0	1.81	7.57157	9.33386e-05	0.000808522	K17338 receptor expression-enhancing protein 1/2/3/4 | (RefSeq) putative HVA22-like protein g (A)
Cluster-2369.0	0	2.145	7.57735	5.42491e-05	0.000497529	K01673 carbonic anhydrase [EC:4.2.1.1] | (RefSeq) carbonic anhydrase, chloroplastic (A)
Cluster-20601.0	0	0.725	7.58014	4.51533e-05	0.000422128	OPA3-like protein [Sesamum indicum]
Cluster-11739.63067	0	0.675	7.59394	4.60856e-05	0.000429904	K14484 auxin-responsive protein IAA | (RefSeq) auxin-responsive protein IAA18-like (A)
Cluster-11739.87927	0	3.06	7.5976	4.30518e-05	0.000404487	K06173 tRNA pseudouridine38-40 synthase [EC:5.4.99.12] | (RefSeq) putative tRNA pseudouridine synthase (A)
Cluster-11739.82583	0	0.835	7.60124	4.08951e-05	0.00038617	K11498 centromeric protein E | (RefSeq) kinesin-like protein KIN-7G (A)
Cluster-11739.88246	0	1.06	7.60124	4.08951e-05	0.00038617	K20772 1-aminocyclopropane-1-carboxylate synthase 1/2/6 [EC:4.4.1.14] | (RefSeq) ACCS2, ACS5; 1-aminocyclopropane-1-carboxylate synthase-like (A)
Cluster-17818.0	0	2.91	7.60487	3.94312e-05	0.00037407	K23541 Ca2+/H+ antiporter, TMEM165/GDT1 family | (RefSeq) LOW QUALITY PROTEIN: uncharacterized protein LOC105051209 (A)
Cluster-3501.0	0	0.74	7.61121	4.65112e-05	0.000433545	--
Cluster-23782.0	0	0.32	7.61313	6.30295e-05	0.000568975	K22684 metacaspase-1 [EC:3.4.22.-] | (RefSeq) metacaspase-3 isoform X1 (A)
Cluster-11739.86179	0	0.63	7.61484	4.24127e-05	0.000399092	K15032 mTERF domain-containing protein, mitochondrial | (RefSeq) transcription termination factor MTERF9, chloroplastic-like isoform X1 (A)
Cluster-8194.0	0	2.145	7.6168	6.98804e-05	0.000623117	K06617 raffinose synthase [EC:2.4.1.82] | (RefSeq) probable galactinol--sucrose galactosyltransferase 1 (A)
Cluster-1008.0	0	6.335	7.61734	7.17697e-05	0.000637674	K03671 thioredoxin 1 | (RefSeq) thioredoxin H2-like (A)
Cluster-1424.0	0	1.455	7.62919	3.46689e-05	0.00033394	--
Cluster-11739.90284	0	0.63	7.62919	3.46689e-05	0.00033394	K07052 uncharacterized protein | (RefSeq) uncharacterized protein LOC105168352 (A)
Cluster-19819.3	0	0.505	7.63373	5.37503e-05	0.000493469	K01166 ribonuclease T2 [EC:3.1.27.1] | (RefSeq) ribonuclease S-7-like (A)
Cluster-11739.22945	0	1.225	7.63425	7.95417e-05	0.000699353	K10532 heparan-alpha-glucosaminide N-acetyltransferase [EC:2.3.1.78] | (RefSeq) heparan-alpha-glucosaminide N-acetyltransferase-like (A)
Cluster-11739.70064	0	0.85	7.63544	3.91798e-05	0.000372087	K12486 stromal membrane-associated protein | (RefSeq) probable ADP-ribosylation factor GTPase-activating protein AGD5 isoform X1 (A)
Cluster-11739.2851	0	0.815	7.6363	3.47964e-05	0.000334801	PREDICTED: uncharacterized protein LOC107779489, partial [Nicotiana tabacum]
Cluster-11739.41380	0	0.295	7.639	3.61326e-05	0.000346465	--
Cluster-22431.0	0	3.115	7.639	3.61326e-05	0.000346465	RecName: Full=Anther-specific protein LAT52; Flags: Precursor;
Cluster-11739.62491	0	1.27	7.64095	6.54769e-05	0.000588221	K07300 Ca2+:H+ antiporter | (RefSeq) vacuolar cation/proton exchanger 3 (A)
Cluster-8565.0	0	2.975	7.6415	5.85086e-05	0.000532465	K22736 vacuolar iron transporter family protein | (RefSeq) vacuolar iron transporter homolog 1-like (A)
Cluster-11739.24095	0	1.035	7.64255	3.38522e-05	0.000327149	uncharacterized protein LOC105162061 isoform X1 [Sesamum indicum]
Cluster-11739.78620	0	1.415	7.64255	3.38522e-05	0.000327149	unnamed protein product [Coffea canephora]
Cluster-4573.1	0	0.485	7.64509	5.13336e-05	0.000473615	K00002 alcohol dehydrogenase (NADP+) [EC:1.1.1.2] | (RefSeq) aldose reductase-like isoform X1 (A)
Cluster-11739.55184	0	0.245	7.64509	5.13336e-05	0.000473615	K11718 UDP-glucose:glycoprotein glucosyltransferase [EC:2.4.1.-] | (RefSeq) UDP-glucose:glycoprotein glucosyltransferase (A)
Cluster-4573.3	0	0.605	7.6496	3.1153e-05	0.000303592	K00002 alcohol dehydrogenase (NADP+) [EC:1.1.1.2] | (RefSeq) aldose reductase (A)
Cluster-11739.88705	0	2.08	7.65222	4.0269e-05	0.000380843	K09873 aquaporin TIP | (RefSeq) aquaporin TIP1-1 (A)
Cluster-24995.0	0	2.03	7.6576	4.98092e-05	0.000460795	K05681 ATP-binding cassette, subfamily G (WHITE), member 2 | (RefSeq) ABC transporter G family member 9-like (A)
Cluster-11739.6354	0	0.56	7.65814	6.4496e-05	0.000580341	K09597 signal peptide peptidase-like 2B [EC:3.4.23.-] | (RefSeq) signal peptide peptidase-like 4 (A)
Cluster-11739.35380	0	0.89	7.66276	3.09953e-05	0.000302343	K10268 F-box and leucine-rich repeat protein 2/20 | (RefSeq) F-box protein SKIP2 (A)
Cluster-1952.0	0	1.62	7.67229	3.76473e-05	0.000359197	K13066 caffeic acid 3-O-methyltransferase [EC:2.1.1.68] | (RefSeq) caffeic acid 3-O-methyltransferase-like (A)
Cluster-2412.0	0	2.195	7.67318	2.74926e-05	0.000271885	K14975 codeine 3-O-demethylase [EC:1.14.11.32] | (RefSeq) codeine O-demethylase (A)
Cluster-20309.0	0	1.04	7.67408	3.91246e-05	0.000371678	K00924 kinase [EC:2.7.1.-] | (RefSeq) hypothetical protein (A)
Cluster-11739.12954	0	0.36	7.67457	7.22196e-05	0.000641209	RecName: Full=DeSI-like protein At4g17486; EC=3.4.-.-;
Cluster-27365.1	0	1.175	7.67663	2.73279e-05	0.00027043	K00924 kinase [EC:2.7.1.-] | (RefSeq) receptor protein kinase CLAVATA1 (A)
Cluster-11739.83928	0	0.315	7.67663	2.73279e-05	0.00027043	K12818 ATP-dependent RNA helicase DHX8/PRP22 [EC:3.6.4.13] | (RefSeq) probable pre-mRNA-splicing factor ATP-dependent RNA helicase DEAH4 isoform X1 (A)
Cluster-11739.90621	0	2.61	7.68352	2.83975e-05	0.000279441	K08145 MFS transporter, SP family, solute carrier family 2 (facilitated glucose transporter), member 8 | (RefSeq) sugar transporter ERD6-like 5 (A)
Cluster-11739.5034	0	0.56	7.68352	2.83975e-05	0.000279441	K20291 conserved oligomeric Golgi complex subunit 4 | (RefSeq) pentatricopeptide repeat-containing protein At4g01400, mitochondrial (A)
Cluster-11739.20799	0	0.33	7.68514	4.53862e-05	0.000424023	K15865 threonylcarbamoyladenosine tRNA methylthiotransferase CDKAL1 [EC:2.8.4.5] | (RefSeq) threonylcarbamoyladenosine tRNA methylthiotransferase (A)
Cluster-11739.42613	0	0.905	7.69297	2.47492e-05	0.00024746	K00626 acetyl-CoA C-acetyltransferase [EC:2.3.1.9] | (RefSeq) LOW QUALITY PROTEIN: acetyl-CoA acetyltransferase, cytosolic 1-like (A)
Cluster-11739.15899	0	0.595	7.69553	3.15931e-05	0.000307297	RecName: Full=ACT domain-containing protein ACR10 {ECO:0000305}; AltName: Full=Protein ACT DOMAIN REPEATS 10 {ECO:0000303|PubMed:21861936};
Cluster-3107.1	0	2.075	7.69638	2.4418e-05	0.000244466	RecName: Full=Putative axial regulator YABBY 2;
Cluster-11739.69522	0	0.415	7.69896	2.85908e-05	0.000281163	K03128 transcription initiation factor TFIID subunit 2 | (RefSeq) transcription initiation factor TFIID subunit 2-like isoform X1 (A)
Cluster-11739.61410	0	0.53	7.69977	2.44884e-05	0.000245092	K14638 solute carrier family 15 (peptide/histidine transporter), member 3/4 | (RefSeq) protein NRT1/ PTR FAMILY 3.1-like (A)
Cluster-11739.34222	0	0.89	7.70073	3.95659e-05	0.000375058	K21398 natural resistance-associated macrophage protein 2 | (RefSeq) metal transporter Nramp2 (A)
Cluster-11739.50854	0	1.27	7.70237	2.62932e-05	0.000261073	K10436 microtubule-associated protein, RP/EB family | (RefSeq) microtubule-associated protein RP/EB family member 1B (A)
Cluster-27467.1	0	1	7.70317	2.50016e-05	0.00024974	K14172 light-harvesting complex II chlorophyll a/b binding protein 7 | (RefSeq) chlorophyll a-b binding protein of LHCII type 1 (A)
Cluster-11739.78387	0	0.68	7.70317	2.50016e-05	0.00024974	unnamed protein product [Coffea canephora]
Cluster-11739.80071	0	0.515	7.70475	4.30377e-05	0.000404416	RecName: Full=tRNA ligase 1 {ECO:0000303|PubMed:15653639}; Short=AtRLG1 {ECO:0000303|PubMed:20844078}; Short=AtRNL {ECO:0000303|PubMed:16428247}; Short=AtRlg1p {ECO:0000303|PubMed:20844078}; EC=6.5.1.3 {ECO:0000269|PubMed:15653639, ECO:0000269|PubMed:23515942, ECO:0000269|PubMed:24554441}; AltName: Full=Protein AT.I.24-9 {ECO:0000303|Ref.4};
Cluster-2817.0	0	0.935	7.71501	2.95704e-05	0.000289362	K05681 ATP-binding cassette, subfamily G (WHITE), member 2 | (RefSeq) hypothetical protein (A)
Cluster-11739.53179	0	1.045	7.71724	5.57612e-05	0.000510027	hypothetical protein BC332_10266 [Capsicum chinense]
Cluster-11739.42725	0	0.425	7.7184	2.66843e-05	0.000264657	RecName: Full=Interactor of constitutive active ROPs 2, chloroplastic; AltName: Full=ROP-interactive partner 2; Flags: Precursor;
Cluster-11739.5812	0	0.71	7.72693	4.11706e-05	0.000388474	K17964 leucine-rich PPR motif-containing protein, mitochondrial | (RefSeq) pentatricopeptide repeat-containing protein At5g55840 (A)
Cluster-11739.59037	0	2.62	7.72924	2.36725e-05	0.000237932	--
Cluster-3596.0	0	1.425	7.73177	2.03281e-05	0.000208301	K14209 solute carrier family 36 (proton-coupled amino acid transporter) | (RefSeq) uncharacterized protein LOC109773794 (A)
Cluster-13688.0	0	1.15	7.73258	2.50631e-05	0.000250251	RecName: Full=Ribulose bisphosphate carboxylase/oxygenase activase, chloroplastic; Short=RA; Short=RuBisCO activase; Flags: Precursor;
Cluster-11739.68179	0	0.73	7.73509	1.97677e-05	0.000203337	K20168 TBC1 domain family member 15 | (RefSeq) TBC1 domain family member 15-like isoform X1 (A)
Cluster-11739.19941	0	0.335	7.7398	4.52961e-05	0.00042331	K14490 histidine-containing phosphotransfer peotein | (RefSeq) histidine-containing phosphotransfer protein 1-like (A)
Cluster-11739.76561	0	1.59	7.74421	2.08779e-05	0.000213092	K13606 chlorophyll(ide) b reductase [EC:1.1.1.294] | (RefSeq) probable chlorophyll(ide) b reductase NYC1, chloroplastic (A)
Cluster-11739.83765	0	1.84	7.74499	2.0044e-05	0.000205663	K00924 kinase [EC:2.7.1.-] | (RefSeq) probable serine/threonine-protein kinase PBL19 isoform X1 (A)
Cluster-840.0	0	1.49	7.74751	1.95463e-05	0.000201161	K18819 inositol 3-alpha-galactosyltransferase [EC:2.4.1.123] | (RefSeq) LOW QUALITY PROTEIN: galactinol synthase 2 (A)
Cluster-14584.0	0	1.7	7.75157	2.17705e-05	0.000221055	K07999 matrix metalloproteinase-20 (enamelysin) [EC:3.4.24.-] | (RefSeq) metalloendoproteinase 1-MMP-like (A)
Cluster-11739.5944	0	1.905	7.75157	2.17705e-05	0.000221055	K14407 cleavage stimulation factor subunit 2 | (RefSeq) cleavage stimulating factor 64-like isoform X1 (A)
Cluster-11739.55346	0	2.51	7.75487	2.3193e-05	0.000233609	K16224 senescence-induced receptor-like serine/threonine-protein kinase | (RefSeq) FRK1; FLG22-induced receptor-like kinase 1 (A)
Cluster-3632.0	0	0.725	7.75604	4.95038e-05	0.000458108	K20715 phototropin [EC:2.7.11.1] | (RefSeq) phototropin-2-like (A)
Cluster-11695.0	0	8.05	7.7594	5.63665e-05	0.000515104	K11968 ariadne-1 [EC:2.3.2.31] | (RefSeq) probable E3 ubiquitin-protein ligase ARI2 isoform X1 (A)
Cluster-16560.1	0	0.625	7.76202	3.70546e-05	0.000354274	K12120 phytochrome A | (RefSeq) phytochrome A1-like (A)
Cluster-11739.47306	0	0.99	7.76306	1.93601e-05	0.000199311	K00924 kinase [EC:2.7.1.-] | (RefSeq) receptor-like protein kinase HSL1 (A)
Cluster-11739.60094	0	1.385	7.76707	1.8261e-05	0.000189168	K01056 peptidyl-tRNA hydrolase, PTH1 family [EC:3.1.1.29] | (RefSeq) chloroplastic group IIB intron splicing facilitator CRS2-B, chloroplastic (A)
Cluster-11739.74097	0	0.73	7.77279	1.62892e-05	0.000170872	K00729 dolichyl-phosphate beta-glucosyltransferase [EC:2.4.1.117] | (RefSeq) dolichyl-phosphate beta-glucosyltransferase-like (A)
Cluster-11739.67941	0	0.385	7.778	4.71153e-05	0.000438578	K03655 ATP-dependent DNA helicase RecG [EC:3.6.4.12] | (RefSeq) ATP-dependent DNA helicase homolog RECG, chloroplastic isoform X1 (A)
Cluster-11739.28046	0	1.94	7.77843	1.97797e-05	0.000203359	unnamed protein product [Coffea canephora]
Cluster-1582.0	0	1.22	7.78984	3.11415e-05	0.000303528	K01438 acetylornithine deacetylase [EC:3.5.1.16] | (RefSeq) acetylornithine deacetylase (A)
Cluster-1398.0	0	4.645	7.78984	3.11415e-05	0.000303528	K03671 thioredoxin 1 | (RefSeq) thioredoxin H2-like (A)
Cluster-11739.68573	0	1.965	7.79203	1.75484e-05	0.000182616	RecName: Full=Outer envelope pore protein 16-2, chloroplastic; AltName: Full=Chloroplastic outer envelope pore protein of 16 kDa 2; Short=AtOEP16-2; Short=OEP16-2; AltName: Full=Outer plastid envelope protein 16-S; Short=AtOEP16-S; Short=Seeds outer plastid envelope protein 16;
Cluster-11739.87656	0	1.075	7.79363	2.06825e-05	0.000211472	K02716 photosystem II oxygen-evolving enhancer protein 1 | (RefSeq) oxygen-evolving enhancer protein 1, chloroplastic (A)
Cluster-11739.16464	0	0.915	7.79445	1.43999e-05	0.000153594	RecName: Full=Zinc finger CCCH domain-containing protein 62; Short=OsC3H62;
Cluster-18272.0	0	1	7.79636	3.95089e-05	0.000374634	K05391 cyclic nucleotide gated channel, plant | (RefSeq) cyclic nucleotide-gated ion channel 1-like (A)
Cluster-15047.0	0	1.105	7.79762	1.41537e-05	0.000151283	--
Cluster-13007.0	0	1.08	7.79844	2.00981e-05	0.000206149	K13944 LOB domain-containing protein 16 | (RefSeq) LOB domain-containing protein 16 isoform X2 (A)
Cluster-15561.0	0	0.545	7.8029	5.12942e-05	0.000473394	--
Cluster-6087.0	0	3.97	7.80321	1.54747e-05	0.000163498	K01870 isoleucyl-tRNA synthetase [EC:6.1.1.5] | (RefSeq) isoleucine--tRNA ligase, chloroplastic/mitochondrial-like (A)
Cluster-11739.84895	0	1.14	7.80321	1.54747e-05	0.000163498	K17893 ubiquinol oxidase [EC:1.10.3.11] | (RefSeq) ubiquinol oxidase, mitochondrial-like (A)
Cluster-11739.39131	0	0.795	7.80395	1.43483e-05	0.00015307	K09264 MADS-box transcription factor, plant | (RefSeq) truncated transcription factor CAULIFLOWER A isoform X1 (A)
Cluster-11739.79789	0	1.345	7.80952	1.36479e-05	0.00014636	K16280 E3 ubiquitin-protein ligase RGLG [EC:2.3.2.27] | (RefSeq) E3 ubiquitin-protein ligase RGLG2-like isoform X1 (A)
Cluster-11739.38546	0	0.45	7.81128	2.94933e-05	0.000288699	K05761 villin 1 | (RefSeq) villin-1 isoform X1 (A)
Cluster-2770.1	0	2.785	7.81128	2.94933e-05	0.000288699	K12309 beta-galactosidase [EC:3.2.1.23] | (Kazusa) Lj3g3v0323160.1; - (A)
Cluster-11739.62414	0	0.975	7.81128	2.94933e-05	0.000288699	K15322 tRNA-splicing endonuclease subunit Sen2 [EC:3.1.27.9] | (RefSeq) tRNA-splicing endonuclease subunit Sen2-1-like isoform X1 (A)
Cluster-11739.6665	0	0.68	7.81128	2.94933e-05	0.000288699	uncharacterized protein LOC111383435 [Olea europaea var. sylvestris]
Cluster-11739.53474	0	1.345	7.81342	1.62808e-05	0.000170841	--
Cluster-11739.53712	0	0.545	7.81709	3.2409e-05	0.000314487	K09480 digalactosyldiacylglycerol synthase [EC:2.4.1.241] | (RefSeq) digalactosyldiacylglycerol synthase 1, chloroplastic (A)
Cluster-11739.88038	0	0.975	7.81892	1.2696e-05	0.000137229	hypothetical protein L195_g053341, partial [Trifolium pratense]
Cluster-2362.0	0	1.08	7.81892	1.2696e-05	0.000137229	K12153 phenylalanine N-monooxygenase [EC:1.14.14.40] | (RefSeq) isoleucine N-monooxygenase 2-like (A)
Cluster-17406.0	0	7.56	7.82291	2.05738e-05	0.000210573	--
Cluster-11739.73496	0	1.5	7.82417	4.90574e-05	0.000454524	K04564 superoxide dismutase, Fe-Mn family [EC:1.15.1.1] | (RefSeq) superoxide dismutase [Fe] 3, chloroplastic isoform X1 (A)
Cluster-11739.54362	0	1.12	7.82417	4.90574e-05	0.000454524	K22484 transcriptional regulator CBF1 | (RefSeq) transcription factor bHLH106 (A)
Cluster-11739.29467	0	1.335	7.82607	2.2525e-05	0.000227841	hypothetical protein KK1_030616 [Cajanus cajan]
Cluster-20840.0	0	1.36	7.82755	1.25922e-05	0.000136178	K00592 [ribulose-bisphosphate carboxylase]/[fructose-bisphosphate aldolase]-lysine N-methyltransferase [EC:2.1.1.127 2.1.1.259] | (RefSeq) ribulose-1,5 bisphosphate carboxylase/oxygenase large subunit N-methyltransferase, chloroplastic (A)
Cluster-24271.0	0	1.93	7.82755	1.25922e-05	0.000136178	K01213 galacturan 1,4-alpha-galacturonidase [EC:3.2.1.67] | (RefSeq) exopolygalacturonase-like (A)
Cluster-11739.81819	0	0.47	7.82981	1.85344e-05	0.000191806	K04420 mitogen-activated protein kinase kinase kinase 2 [EC:2.7.11.25] | (RefSeq) mitogen-activated protein kinase kinase kinase YODA-like (A)
Cluster-11739.68159	0	0.825	7.82981	1.85344e-05	0.000191806	K11855 ubiquitin carboxyl-terminal hydrolase 36/42 [EC:3.4.19.12] | (RefSeq) ubiquitin carboxyl-terminal hydrolase 15 (A)
Cluster-20445.1	0	7.81	7.83138	1.42128e-05	0.000151836	K09264 MADS-box transcription factor, plant | (RefSeq) MADS-box protein CMB1 (A)
Cluster-11739.71322	0	0.59	7.8345	1.51326e-05	0.00016049	RecName: Full=Transcriptional activator DEMETER; EC=3.2.2.-; AltName: Full=DNA glycosylase-related protein DME;
Cluster-18211.0	0	1.04	7.8345	1.51326e-05	0.00016049	unnamed protein product [Coffea canephora]
Cluster-11739.22142	0	2.615	7.8356	3.16815e-05	0.000307865	K08241 jasmonate O-methyltransferase [EC:2.1.1.141] | (RefSeq) JMT; jasmonate O-methyltransferase (A)
Cluster-11739.44450	0	0.2	7.83683	1.14586e-05	0.00012524	RecName: Full=Protein FORGETTER 1 {ECO:0000303|PubMed:27680998}; AltName: Full=Protein EMBRYO DEFECTIVE 1135 {ECO:0000303|PubMed:15266054};
Cluster-11739.90740	0	2.74	7.84298	1.16412e-05	0.000126943	uncharacterized protein LOC105156631 [Sesamum indicum]
Cluster-20759.0	0	0.6	7.84841	1.10234e-05	0.000121151	K10396 kinesin family member 5 | (RefSeq) armadillo repeat-containing kinesin-like protein 2 (A)
Cluster-11739.21067	0	0.625	7.8522	1.32154e-05	0.000142193	RecName: Full=Homeobox protein BEL1 homolog;
Cluster-8862.0	0	1.295	7.85528	1.4119e-05	0.000150951	unnamed protein product [Coffea canephora]
Cluster-4144.0	0	1.07	7.85639	3.02499e-05	0.000295306	K01285 lysosomal Pro-X carboxypeptidase [EC:3.4.16.2] | (RefSeq) lysosomal Pro-X carboxypeptidase (A)
Cluster-27164.0	0	1.87	7.85836	1.52806e-05	0.000161642	--
Cluster-11739.75524	0	0.845	7.86073	4.81269e-05	0.000447047	K01404 leishmanolysin [EC:3.4.24.36] | (RefSeq) leishmanolysin-like peptidase (A)
Cluster-11739.33561	0	2.02	7.86266	3.92757e-05	0.000372882	conserved hypothetical protein 11 [Hevea brasiliensis]
Cluster-2020.0	0	2.54	7.86363	1.06368e-05	0.000117394	RecName: Full=NAD(P)H-quinone oxidoreductase subunit N, chloroplastic {ECO:0000305}; EC=1.6.5.- {ECO:0000305}; AltName: Full=NAD(P)H dehydrogenase subunit N {ECO:0000303|PubMed:21785130}; Short=NDH subunit N {ECO:0000305}; Short=NDH-N {ECO:0000303|PubMed:15608332}; AltName: Full=NADH-plastoquinone oxidoreductase subunit N {ECO:0000305}; Flags: Precursor;
Cluster-11739.87625	0	0.955	7.86387	4.03227e-05	0.000381176	RecName: Full=Transcription factor bHLH92; AltName: Full=Basic helix-loop-helix protein 92; Short=AtbHLH92; Short=bHLH 92; AltName: Full=Transcription factor EN 22; AltName: Full=bHLH transcription factor bHLH092;
Cluster-11739.34257	0	1.485	7.86452	1.82221e-05	0.000188797	K14963 COMPASS component SWD3 | (RefSeq) COMPASS-like H3K4 histone methylase component WDR5A (A)
Cluster-11739.4624	0	1.135	7.86596	1.01625e-05	0.000112778	RecName: Full=PsbP domain-containing protein 3, chloroplastic; AltName: Full=OEC23-like protein 2; Flags: Precursor;
Cluster-24545.0	0	1.73	7.86666	1.10192e-05	0.000121141	RecName: Full=GDSL esterase/lipase At1g28610; EC=3.1.1.-; AltName: Full=Extracellular lipase At1g28610; Flags: Precursor;
Cluster-1498.0	0	1.39	7.86969	1.15647e-05	0.00012622	K17500 integrin-linked kinase-associated serine/threonine phosphatase 2C [EC:3.1.3.16] | (RefSeq) WAT1-related protein At3g18200 isoform X1 (A)
Cluster-11739.70884	0	1.54	7.87427	1.18945e-05	0.000129234	K03133 transcription initiation factor TFIID subunit 9B | (RefSeq) transcription initiation factor TFIID subunit 9 (A)
Cluster-11739.73247	0	0.555	7.87427	1.18945e-05	0.000129234	K11593 eukaryotic translation initiation factor 2C | (RefSeq) protein argonaute PNH1-like (A)
Cluster-14786.1	0	0.69	7.87499	9.32108e-06	0.000104477	K08738 cytochrome c | (RefSeq) uncharacterized LOC100828831 (A)
Cluster-11739.45484	0	0.915	7.87938	1.81292e-05	0.000187993	K13260 isoflavone/4'-methoxyisoflavone 2'-hydroxylase [EC:1.14.13.89 1.14.13.53] | (RefSeq) isoflavone 2'-hydroxylase-like (A)
Cluster-11739.51729	0	0.465	7.87998	3.29296e-05	0.000318985	K00901 diacylglycerol kinase (ATP) [EC:2.7.1.107] | (RefSeq) diacylglycerol kinase 5 (A)
Cluster-4523.0	0	1.55	7.88099	9.4889e-06	0.000106222	K00860 adenylylsulfate kinase [EC:2.7.1.25] | (RefSeq) uncharacterized protein LOC103930722 isoform X1 (A)
Cluster-23638.0	0	1.555	7.88184	1.56146e-05	0.000164751	K15803 (-)-germacrene D synthase [EC:4.2.3.75] | (RefSeq) (-)-germacrene D synthase-like (A)
Cluster-11739.16436	0	1.505	7.88184	1.56146e-05	0.000164751	unnamed protein product [Coffea canephora]
Cluster-11739.74496	0	1.015	7.88489	1.72933e-05	0.000180425	K01051 pectinesterase [EC:3.1.1.11] | (RefSeq) pectinesterase-like (A)
Cluster-11739.83366	0	8.245	7.88697	1.01844e-05	0.00011298	RecName: Full=Pathogenesis-related protein STH-2;
Cluster-11739.70237	0	2.11	7.88849	1.24665e-05	0.000134938	K08869 aarF domain-containing kinase | (RefSeq) aarF domain-containing protein kinase (A)
Cluster-25457.0	0	0.535	7.89349	2.01351e-05	0.00020646	K21867 potassium channel | (RefSeq) potassium channel AKT2/3-like isoform X1 (A)
Cluster-18172.0	0	3.41	7.89709	2.77092e-05	0.000273586	RecName: Full=NAD(P)H-quinone oxidoreductase subunit L, chloroplastic; EC=1.6.5.- {ECO:0000305}; AltName: Full=NAD(P)H dehydrogenase subunit L {ECO:0000303|PubMed:21785130}; Short=NDH subunit L {ECO:0000305}; Short=NDH-L {ECO:0000305}; AltName: Full=NADH-plastoquinone oxidoreductase subunit L {ECO:0000305}; AltName: Full=Protein CHLORORESPIRATORY REDUCTION 23 {ECO:0000303|PubMed:18388109}; Flags:…
Cluster-2820.0	0	2.445	7.89814	8.48303e-06	9.633e-05	--
Cluster-11739.63897	0	0.435	7.89814	8.48303e-06	9.633e-05	K17263 cullin-associated NEDD8-dissociated protein 1 | (RefSeq) LOW QUALITY PROTEIN: cullin-associated NEDD8-dissociated protein 1 (A)
Cluster-11739.22250	0	0.55	7.89897	1.35592e-05	0.000145485	RecName: Full=Phosphate transporter PHO1 homolog 9; AltName: Full=Protein PHO1 homolog 9; Short=AtPHO1;H9;
Cluster-11739.29764	0	0.475	7.90015	3.15875e-05	0.000307291	K10398 kinesin family member 11 | (RefSeq) 125 kDa kinesin-related protein-like isoform X1 (A)
Cluster-11739.55884	0	1.69	7.90197	1.48079e-05	0.000157428	K01227 mannosyl-glycoprotein endo-beta-N-acetylglucosaminidase [EC:3.2.1.96] | (RefSeq) cytosolic endo-beta-N-acetylglucosaminidase 1 isoform X1 (A)
Cluster-17250.0	0	0.78	7.90338	8.25876e-06	9.40437e-05	K00924 kinase [EC:2.7.1.-] | (RefSeq) PBL1; PBS1-like 1 (A)
Cluster-11739.25501	0	4.65	7.91735	8.14869e-06	9.29108e-05	--
Cluster-2628.0	0	1.83	7.92093	7.99953e-06	9.14644e-05	K17500 integrin-linked kinase-associated serine/threonine phosphatase 2C [EC:3.1.3.16] | (RefSeq) WAT1-related protein At3g18200 isoform X1 (A)
Cluster-2999.0	0	5.385	7.92427	2.18594e-05	0.000221884	hypothetical protein HannXRQ_Chr03g0089681 [Helianthus annuus]
Cluster-11739.88625	0	0.945	7.92534	1.00352e-05	0.000111486	K00288 methylenetetrahydrofolate dehydrogenase (NADP+) / methenyltetrahydrofolate cyclohydrolase / formyltetrahydrofolate synthetase [EC:1.5.1.5 3.5.4.9 6.3.4.3] | (RefSeq) C-1-tetrahydrofolate synthase, cytoplasmic-like (A)
Cluster-12784.0	0	0.45	7.92677	8.8257e-06	9.96509e-05	K00913 inositol-1,3,4-trisphosphate 5/6-kinase / inositol-tetrakisphosphate 1-kinase [EC:2.7.1.159 2.7.1.134] | (RefSeq) inositol-tetrakisphosphate 1-kinase 3-like (A)
Cluster-9231.0	0	0.81	7.92776	1.75324e-05	0.000182511	K13806 sn1-specific diacylglycerol lipase [EC:3.1.1.-] | (RefSeq) lipase class 3 family protein (A)
Cluster-24778.0	0	1.38	7.92827	9.05339e-06	0.000101848	K21374 7-deoxyloganetin glucosyltransferase [EC:2.4.1.324] | (RefSeq) UDP-glycosyltransferase 85A5-like (A)
Cluster-11739.31277	0	0.555	7.93023	1.59965e-05	0.000168404	K00705 4-alpha-glucanotransferase [EC:2.4.1.25] | (RefSeq) 4-alpha-glucanotransferase DPE2-like isoform X1 (A)
Cluster-11739.85003	0	0.61	7.93186	6.89396e-06	7.99232e-05	hypothetical protein MIMGU_mgv1a007697mg [Erythranthe guttata]
Cluster-1913.0	0	4.79	7.93319	1.38502e-05	0.000148271	K13448 calcium-binding protein CML | (RefSeq) calcium-binding protein CML37 (A)
Cluster-11739.10595	0	0.47	7.93554	1.10808e-05	0.000121673	K17710 pentatricopeptide repeat domain-containing protein 1 | (RefSeq) putative pentatricopeptide repeat-containing protein At2g02150 (A)
Cluster-11739.1033	0	1.605	7.93906	1.07318e-05	0.000118284	--
Cluster-27361.1	0	1.865	7.94271	6.48359e-06	7.56505e-05	K22395 cinnamyl-alcohol dehydrogenase [EC:1.1.1.195] | (RefSeq) berberine bridge enzyme-like 15 (A)
Cluster-27323.0	0	2.02	7.95204	9.60794e-06	0.00010736	RecName: Full=Protein RICE SALT SENSITIVE 3 {ECO:0000303|PubMed:23715469};
Cluster-11739.77825	0	1.345	7.95315	2.15232e-05	0.000218941	K01051 pectinesterase [EC:3.1.1.11] | (RefSeq) pectinesterase (A)
Cluster-11739.62798	0	0.67	7.95437	2.4065e-05	0.000241522	K14156 choline/ethanolamine kinase [EC:2.7.1.32 2.7.1.82] | (RefSeq) probable choline kinase 1 (A)
Cluster-11739.86015	0	2.445	7.95697	6.58105e-06	7.65987e-05	K05298 glyceraldehyde-3-phosphate dehydrogenase (NADP+) (phosphorylating) [EC:1.2.1.13] | (RefSeq) glyceraldehyde-3-phosphate dehydrogenase A, chloroplastic (A)
Cluster-11739.59116	0	1.04	7.95903	2.80878e-05	0.000276791	K03517 quinolinate synthase [EC:2.5.1.72] | (RefSeq) quinolinate synthase, chloroplastic (A)
Cluster-11739.2264	0	0.635	7.95981	6.86401e-06	7.96059e-05	K21813 endonuclease V [EC:3.1.26.-] | (RefSeq) endonuclease V isoform X1 (A)
Cluster-11739.37576	0	1.26	7.96413	7.34691e-06	8.47113e-05	K00850 6-phosphofructokinase 1 [EC:2.7.1.11] | (RefSeq) ATP-dependent 6-phosphofructokinase 6-like (A)
Cluster-11739.35882	0	0.325	7.96605	1.27734e-05	0.000137968	K19986 exocyst complex component 8 | (RefSeq) exocyst complex component EXO84C (A)
Cluster-11739.129	0	0.515	7.96652	1.60983e-05	0.000169215	K07760 cyclin-dependent kinase [EC:2.7.11.22] | (RefSeq) cell division control protein 2 homolog D-like (A)
Cluster-11739.13032	0	1.08	7.96652	1.60983e-05	0.000169215	RecName: Full=Protein root UVB sensitive 2, chloroplastic {ECO:0000303|PubMed:19515790}; AltName: Full=Protein WEAK AUXIN RESPONSE 1 {ECO:0000303|PubMed:20562234};
Cluster-11739.2859	0	0.55	7.96772	2.76647e-05	0.000273279	K14308 nuclear pore complex protein Nup54 | (RefSeq) nuclear pore complex protein NUP54-like (A)
Cluster-13462.0	0	4.3	7.96836	8.36263e-06	9.51217e-05	K05928 tocopherol O-methyltransferase [EC:2.1.1.95] | (RefSeq) probable tocopherol O-methyltransferase, chloroplastic (A)
Cluster-24941.0	0	0.86	7.9698	6.21521e-06	7.28368e-05	K14677 aminoacylase [EC:3.5.1.14] | (RefSeq) uncharacterized protein LOC107892630 (A)
Cluster-11739.73515	0	2.2	7.97325	5.88095e-06	6.92495e-05	K03146 thiamine thiazole synthase | (RefSeq) thiamine thiazole synthase 2, chloroplastic-like (A)
Cluster-9229.0	0	1.345	7.97523	2.36318e-05	0.00023763	unnamed protein product [Coffea canephora]
Cluster-597.0	0	1.58	7.98032	6.95448e-06	8.0564e-05	K01051 pectinesterase [EC:3.1.1.11] | (RefSeq) PME4; putative thermostable pectinesterase (A)
Cluster-11739.11616	0	0.69	7.98379	5.15521e-06	6.15881e-05	--
Cluster-11739.8117	0	2.305	7.98506	1.06697e-05	0.000117706	RecName: Full=Chromatin modification-related protein EAF1 B; AltName: Full=ESA1-associated factor 1 B;
Cluster-11739.28226	0	1.42	7.98674	2.25649e-05	0.000228179	K09458 3-oxoacyl-[acyl-carrier-protein] synthase II [EC:2.3.1.179] | (RefSeq) 3-oxoacyl-[acyl-carrier-protein] synthase, mitochondrial isoform X1 (A)
Cluster-11739.60290	0	0.645	7.98839	1.75239e-05	0.000182485	K08516 synaptobrevin homolog YKT6 | (RefSeq) VAMP-like protein YKT61 (A)
Cluster-11739.30227	0	0.61	7.99413	2.27806e-05	0.000230058	K17065 dynamin 1-like protein [EC:3.6.5.5] | (RefSeq) dynamin-related protein 3A (A)
Cluster-2279.0	0	1.16	7.99534	1.38317e-05	0.000148098	K05909 laccase [EC:1.10.3.2] | (RefSeq) laccase-4 (A)
Cluster-11739.10056	0	1.755	7.99633	6.59881e-06	7.67619e-05	K05310 ethanolaminephosphotransferase [EC:2.7.-.-] | (RefSeq) GPI ethanolamine phosphate transferase 2-like (A)
Cluster-11739.56768	0	0.76	8.00046	6.39248e-06	7.46725e-05	K14486 auxin response factor | (RefSeq) auxin response factor 19-like (A)
Cluster-11739.81396	0	0.82	8.00252	4.69086e-06	5.66793e-05	K01872 alanyl-tRNA synthetase [EC:6.1.1.7] | (RefSeq) alanine--tRNA ligase, chloroplastic/mitochondrial isoform X1 (A)
Cluster-11739.68988	0	1.555	8.00427	1.48693e-05	0.00015797	K00432 glutathione peroxidase [EC:1.11.1.9] | (RefSeq) probable glutathione peroxidase 8 (A)
Cluster-18374.0	0	3.05	8.00711	1.68677e-05	0.000176488	unnamed protein product [Coffea canephora]
Cluster-11739.1457	0	1.19	8.01013	4.5564e-06	5.525e-05	--
Cluster-11739.52952	0	0.785	8.01013	4.5564e-06	5.525e-05	K01358 ATP-dependent Clp protease, protease subunit [EC:3.4.21.92] | (RefSeq) ATP-dependent Clp protease proteolytic subunit 5, chloroplastic (A)
Cluster-11739.16846	0	0.73	8.0116	9.00698e-06	0.000101381	K03255 protein TIF31 | (RefSeq) hypothetical protein (A)
Cluster-11739.3647	0	0.66	8.01624	5.62678e-06	6.65497e-05	K08489 syntaxin 16 | (RefSeq) syntaxin-41-like (A)
Cluster-25813.1	0	2.605	8.01624	5.62678e-06	6.65497e-05	K17961 cytochrome P450 family 82 subfamily G polypeptide 1 [EC:1.14.-.-] | (RefSeq) cytochrome P450 82G1-like (A)
Cluster-11739.17041	0	1.5	8.0183	4.26792e-06	5.21056e-05	K03327 multidrug resistance protein, MATE family | (RefSeq) protein DETOXIFICATION 33-like (A)
Cluster-11739.18068	0	0.685	8.01956	8.59818e-06	9.74224e-05	K08232 monodehydroascorbate reductase (NADH) [EC:1.6.5.4] | (RefSeq) monodehydroascorbate reductase (A)
Cluster-11739.8015	0	2.56	8.02402	1.51868e-05	0.000160927	K09919 uncharacterized protein | (RefSeq) hypothetical protein (A)
Cluster-11739.11936	0	0.41	8.02644	4.50962e-06	5.47691e-05	K14709 solute carrier family 39 (zinc transporter), member 1/2/3 | (RefSeq) uncharacterized LOC105775689 (A)
Cluster-11739.88106	0	2.035	8.02783	5.98106e-06	7.03475e-05	RecName: Full=Protein CLT3, chloroplastic {ECO:0000303|PubMed:20080670}; AltName: Full=CRT-like transporter 3 {ECO:0000303|PubMed:20080670}; AltName: Full=Chloroquine-resistance transporter-like transporter 3 {ECO:0000303|PubMed:20080670}; Flags: Precursor;
Cluster-11739.83903	0	0.88	8.02833	2.92855e-05	0.000287077	K14292 trimethylguanosine synthase [EC:2.1.1.-] | (RefSeq) uncharacterized protein LOC104092635 isoform X3 (A)
Cluster-315.0	0	1.335	8.03001	8.62371e-06	9.76751e-05	K15078 structure-specific endonuclease subunit SLX1 [EC:3.6.1.-] | (RefSeq) structure-specific endonuclease subunit SLX1 isoform X1 (A)
Cluster-2697.0	0	1.61	8.03123	3.95412e-06	4.86373e-05	K00850 6-phosphofructokinase 1 [EC:2.7.1.11] | (RefSeq) ATP-dependent 6-phosphofructokinase 6-like (A)
Cluster-11739.85015	0	2.62	8.03186	4.97176e-06	5.96631e-05	--
Cluster-11739.10501	0	0.64	8.03328	4.89611e-06	5.88585e-05	RecName: Full=Protein NAR1 {ECO:0000303|PubMed:23734982}; AltName: Full=Nuclear architecture related 1 {ECO:0000303|PubMed:23734982}; AltName: Full=Protein GROWTH AT DIFFERENT OXYGEN LEVELS INFLUENCES MORPHOGENESIS {ECO:0000303|PubMed:18329103}; AltName: Full=[FeFe]-hydrogenase-like protein GOLLUM {ECO:0000303|PubMed:18329103};
Cluster-11739.24264	0	1.045	8.03458	5.29803e-06	6.30494e-05	unnamed protein product [Coffea canephora]
Cluster-11739.30964	0	0.535	8.03679	2.80614e-05	0.000276709	K09838 zeaxanthin epoxidase [EC:1.14.15.21] | (RefSeq) zeaxanthin epoxidase, chloroplastic-like isoform X1 (A)
Cluster-974.0	0	6.38	8.03959	3.23885e-05	0.000314337	hypothetical protein CFP56_13956 [Quercus suber]
Cluster-21266.0	0	2.095	8.04384	1.57007e-05	0.000165489	K09422 transcription factor MYB, plant | (RefSeq) transcription factor MYB108-like (A)
Cluster-11739.66678	0	1.425	8.04403	3.76959e-06	4.66473e-05	RecName: Full=Cytochrome c oxidase subunit 5C-2; AltName: Full=Cytochrome c oxidase polypeptide Vc-2;
Cluster-11739.82234	0	0.74	8.04872	4.65168e-06	5.62611e-05	K09597 signal peptide peptidase-like 2B [EC:3.4.23.-] | (RefSeq) signal peptide peptidase-like 4 (A)
Cluster-11739.14727	0	0.695	8.05201	3.54763e-06	4.42748e-05	K15718 linoleate 9S-lipoxygenase [EC:1.13.11.58] | (RefSeq) probable linoleate 9S-lipoxygenase 5 (A)
Cluster-11739.6900	0	0.37	8.05268	5.0039e-06	5.99785e-05	uncharacterized protein LOC111407873 [Olea europaea var. sylvestris]
Cluster-11739.80104	0	1.53	8.05365	1.03975e-05	0.000115081	K00278 L-aspartate oxidase [EC:1.4.3.16] | (RefSeq) L-aspartate oxidase, chloroplastic (A)
Cluster-11739.9941	0	1.215	8.05537	5.417e-06	6.42539e-05	K05933 aminocyclopropanecarboxylate oxidase [EC:1.14.17.4] | (RefSeq) 1-aminocyclopropane-1-carboxylate oxidase 1 (A)
Cluster-11739.21	0	5.115	8.05768	3.13668e-05	0.000305337	K15813 beta-amyrin synthase [EC:5.4.99.39] | (RefSeq) beta-amyrin synthase (A)
Cluster-4128.0	0	0.66	8.06186	1.51721e-05	0.000160827	K15078 structure-specific endonuclease subunit SLX1 [EC:3.6.1.-] | (RefSeq) putative disease resistance protein RGA1 (A)
Cluster-11739.46977	0	2.48	8.06261	3.91674e-06	4.82353e-05	unnamed protein product [Coffea canephora]
Cluster-11739.32514	0	1.58	8.06988	3.24429e-06	4.07479e-05	K06172 gamma-secretase subunit APH-1A | (RefSeq) gamma-secretase subunit APH1-like (A)
Cluster-2113.0	0	2.655	8.06988	3.24429e-06	4.07479e-05	unnamed protein product [Coffea canephora]
Cluster-11739.13028	0	1.245	8.0725	3.2854e-06	4.12029e-05	--
Cluster-11739.74049	0	1.015	8.07381	5.24741e-06	6.2556e-05	K20301 trafficking protein particle complex subunit 2 | (RefSeq) transport protein particle 20 kDa subunit-like (A)
Cluster-11739.31288	0	0.625	8.07588	5.5907e-06	6.61738e-05	K18162 NADH dehydrogenase [ubiquinone] 1 alpha subcomplex assembly factor 5 [EC:2.1.1.-] | (RefSeq) putative methyltransferase At1g22800 (A)
Cluster-17224.0	0	2.645	8.07695	1.28755e-05	0.000138944	--
Cluster-11739.4122	0	0.87	8.07817	8.64465e-06	9.78221e-05	K15363 fanconi-associated nuclease 1 [EC:3.1.21.- 3.1.4.1] | (RefSeq) fanconi-associated nuclease 1 homolog (A)
Cluster-11739.35587	0	0.785	8.07966	1.46758e-05	0.000156374	unnamed protein product [Coffea canephora]
Cluster-11739.40911	0	1.355	8.08085	7.45635e-06	8.58604e-05	--
Cluster-11739.53221	0	0.655	8.08388	7.63662e-06	8.77064e-05	K03934 NADH dehydrogenase (ubiquinone) Fe-S protein 1 [EC:1.6.5.3 1.6.99.3] | (RefSeq) NADH dehydrogenase [ubiquinone] iron-sulfur protein 1, mitochondrial (A)
Cluster-11739.70681	0	0.645	8.08388	7.63662e-06	8.77064e-05	unnamed protein product [Coffea canephora]
Cluster-11739.2712	0	2.62	8.08655	8.57747e-06	9.72229e-05	RecName: Full=CBS domain-containing protein CBSCBSPB5;
Cluster-2495.0	0	0.765	8.09013	3.04386e-06	3.85113e-05	RecName: Full=Uncharacterized membrane protein At3g27390;
Cluster-11191.0	0	1.315	8.09318	2.94749e-05	0.000288699	K00783 23S rRNA (pseudouridine1915-N3)-methyltransferase [EC:2.1.1.177] | (RefSeq) putative RNA methyltransferase At5g10620 (A)
Cluster-2091.0	0	3.47	8.09578	7.22025e-06	8.33759e-05	--
Cluster-11739.49018	0	0.925	8.09612	5.91209e-06	6.95896e-05	K00924 kinase [EC:2.7.1.-] | (RefSeq) probable receptor-like protein kinase At5g47070 (A)
Cluster-11739.14447	0	1.98	8.10261	1.11377e-05	0.000122223	K05275 pyridoxine 4-dehydrogenase [EC:1.1.1.65] | (RefSeq) pyridoxal reductase, chloroplastic (A)
Cluster-11739.38210	0	0.915	8.10498	2.74999e-06	3.51111e-05	unnamed protein product [Coffea canephora]
Cluster-11739.20539	0	0.33	8.10568	4.29361e-06	5.23525e-05	K15601 lysine-specific demethylase 3 [EC:1.14.11.-] | (RefSeq) uncharacterized protein LOC104085787 isoform X1 (A)
Cluster-11739.1287	0	2.64	8.10568	4.29361e-06	5.23525e-05	RecName: Full=Fasciclin-like arabinogalactan protein 3; Flags: Precursor;
Cluster-3109.0	0	1.47	8.11266	3.07308e-06	3.88331e-05	K02575 MFS transporter, NNP family, nitrate/nitrite transporter | (RefSeq) high affinity nitrate transporter 2.5 (A)
Cluster-2253.0	0	3.51	8.11349	5.67392e-06	6.70685e-05	K09422 transcription factor MYB, plant | (RefSeq) transcription repressor MYB6-like (A)
Cluster-11739.90638	0	2.825	8.12133	2.08423e-05	0.00021286	RecName: Full=Axial regulator YABBY 5;
Cluster-11739.39597	0	6.835	8.12293	4.07165e-06	4.99231e-05	K13691 pathogen-inducible salicylic acid glucosyltransferase [EC:2.4.1.-] | (RefSeq) UDP-glycosyltransferase 74E2-like (A)
Cluster-11739.65309	0	0.525	8.12419	2.4346e-06	3.14763e-05	RecName: Full=UPF0496 protein At3g19330;
Cluster-11739.27183	0	1.01	8.12475	2.63333e-06	3.37476e-05	K00423 L-ascorbate oxidase [EC:1.10.3.3] | (RefSeq) L-ascorbate oxidase-like (A)
Cluster-11739.10826	0	1.82	8.1255	4.46188e-06	5.4275e-05	--
Cluster-12537.0	0	0.46	8.12661	1.4719e-05	0.000156726	K11414 NAD-dependent deacetylase sirtuin 4 [EC:3.5.1.-] | (RefSeq) NAD-dependent protein deacylase SRT2 (A)
Cluster-11739.28390	0	7.075	8.12671	2.35052e-06	3.04854e-05	--
Cluster-11739.29084	0	0.605	8.12808	4.9229e-06	5.91459e-05	K01054 acylglycerol lipase [EC:3.1.1.23] | (RefSeq) caffeoylshikimate esterase (A)
Cluster-11385.0	0	1.325	8.13066	5.46548e-06	6.47915e-05	unnamed protein product [Coffea canephora]
Cluster-11739.26205	0	0.59	8.13178	1.33449e-05	0.00014341	K17338 receptor expression-enhancing protein 1/2/3/4 | (RefSeq) LOC109758892; putative HVA22-like protein g (A)
Cluster-11739.88810	0	3.03	8.13368	2.56137e-06	3.29215e-05	K14696 solute carrier family 30 (zinc transporter), member 9 | (RefSeq) metal tolerance protein C4 (A)
Cluster-11739.43694	0	0.71	8.13547	3.94545e-06	4.85598e-05	K03327 multidrug resistance protein, MATE family | (RefSeq) protein DETOXIFICATION 18-like (A)
Cluster-11739.81874	0	1.11	8.13705	7.67755e-06	8.80942e-05	K14788 ribosome biogenesis protein ENP2 | (RefSeq) nucleolar protein 10-like (A)
Cluster-11739.54464	0	1.645	8.13705	7.67755e-06	8.80942e-05	K15472 premnaspirodiene oxygenase [EC:1.14.13.121] | (RefSeq) CYP71D4; premnaspirodiene oxygenase (A)
Cluster-11739.22861	0	0.66	8.1422	5.69148e-06	6.72631e-05	K10999 cellulose synthase A [EC:2.4.1.12] | (RefSeq) cellulose synthase A catalytic subunit 7 [UDP-forming]-like (A)
Cluster-17897.0	0	0.68	8.14252	4.27617e-06	5.21708e-05	K14489 arabidopsis histidine kinase 2/3/4 (cytokinin receptor) [EC:2.7.13.3] | (RefSeq) histidine kinase 3-like (A)
Cluster-11739.56408	0	0.835	8.14616	1.13415e-05	0.000124071	K01180 endo-1,3(4)-beta-glucanase [EC:3.2.1.6] | (RefSeq) uncharacterized protein LOC111487562 (A)
Cluster-11739.5120	0	1.65	8.14865	2.08466e-06	2.73312e-05	K01438 acetylornithine deacetylase [EC:3.5.1.16] | (RefSeq) acetylornithine deacetylase (A)
Cluster-11739.14419	0	1.435	8.15017	1.98283e-05	0.000203756	K01056 peptidyl-tRNA hydrolase, PTH1 family [EC:3.1.1.29] | (RefSeq) chloroplastic group IIB intron splicing facilitator CRS2, chloroplastic-like (A)
Cluster-27296.0	0	2.69	8.15238	3.40269e-06	4.25956e-05	K13422 transcription factor MYC2 | (RefSeq) transcription factor MYC2 (A)
Cluster-11739.70848	0	1.875	8.1543	3.41113e-06	4.26839e-05	K01968 3-methylcrotonyl-CoA carboxylase alpha subunit [EC:6.4.1.4] | (RefSeq) methylcrotonoyl-CoA carboxylase subunit alpha, mitochondrial (A)
Cluster-11739.74859	0	2.2	8.1543	3.41113e-06	4.26839e-05	K07300 Ca2+:H+ antiporter | (RefSeq) vacuolar cation/proton exchanger 3-like (A)
Cluster-11739.27331	0	0.855	8.15785	8.49278e-06	9.64051e-05	K01874 methionyl-tRNA synthetase [EC:6.1.1.10] | (RefSeq) methionine--tRNA ligase, chloroplastic/mitochondrial isoform X1 (A)
Cluster-18311.0	0	0.575	8.158	1.97322e-06	2.60088e-05	K22684 metacaspase-1 [EC:3.4.22.-] | (RefSeq) metacaspase-3-like (A)
Cluster-8148.0	0	3.995	8.16292	1.91407e-06	2.52834e-05	K11294 nucleolin | (RefSeq) 33 kDa ribonucleoprotein, chloroplastic (A)
Cluster-11739.31172	0	2.46	8.16305	8.51401e-06	9.65927e-05	K00975 glucose-1-phosphate adenylyltransferase [EC:2.7.7.27] | (RefSeq) putative two-component response regulator ARR21 (A)
Cluster-18897.0	0	1.52	8.16439	5.09249e-06	6.0981e-05	K16280 E3 ubiquitin-protein ligase RGLG [EC:2.3.2.27] | (RefSeq) E3 ubiquitin-protein ligase RGLG2-like isoform X1 (A)
Cluster-11739.90744	0	1.685	8.17028	2.00253e-06	2.63612e-05	PREDICTED: uncharacterized protein LOC104111377 [Nicotiana tomentosiformis]
Cluster-11739.88351	0	2.035	8.17347	3.58228e-06	4.46348e-05	K14399 polyribonucleotide 5'-hydroxyl-kinase [EC:2.7.1.78] | (RefSeq) Clp1-domain-containing protein (A)
Cluster-11739.7282	0	1.125	8.17461	9.76563e-06	0.000108865	--
Cluster-11739.27568	0	0.63	8.17845	1.89081e-05	0.000195246	K10999 cellulose synthase A [EC:2.4.1.12] | (RefSeq) cellulose synthase A catalytic subunit 7 [UDP-forming] isoform X1 (A)
Cluster-618.0	0	2.49	8.17957	1.06924e-05	0.000117935	K05605 3-hydroxyisobutyryl-CoA hydrolase [EC:3.1.2.4] | (RefSeq) probable 3-hydroxyisobutyryl-CoA hydrolase 3 (A)
Cluster-27210.1	0	0.78	8.18469	5.2231e-06	6.23145e-05	K15923 alpha-L-fucosidase 2 [EC:3.2.1.51] | (RefSeq) alpha-L-fucosidase 2-like isoform X1 (A)
Cluster-25918.0	0	2.955	8.18864	1.66245e-06	2.22173e-05	K00430 peroxidase [EC:1.11.1.7] | (RefSeq) peroxidase 10-like (A)
Cluster-11739.5222	0	0.525	8.19241	3.81987e-06	4.71651e-05	K14638 solute carrier family 15 (peptide/histidine transporter), member 3/4 | (RefSeq) protein NRT1/ PTR FAMILY 4.6-like (A)
Cluster-11739.47833	0	0.34	8.19348	9.10495e-06	0.000102372	unnamed protein product [Coffea canephora]
Cluster-11739.83117	0	3.27	8.19599	1.03981e-05	0.000115081	K17710 pentatricopeptide repeat domain-containing protein 1 | (RefSeq) putative pentatricopeptide repeat-containing protein At2g02150 (A)
Cluster-11739.682	0	4.79	8.1989	2.54178e-06	3.27107e-05	K16040 trans-resveratrol di-O-methyltransferase [EC:2.1.1.240] | (RefSeq) trans-resveratrol di-O-methyltransferase (A)
Cluster-15252.0	0	1.065	8.19983	5.36177e-06	6.37216e-05	K00924 kinase [EC:2.7.1.-] | (RefSeq) probable receptor-like protein kinase At3g55450 (A)
Cluster-11739.37513	0	0.355	8.20134	2.74703e-06	3.50805e-05	K17964 leucine-rich PPR motif-containing protein, mitochondrial | (RefSeq) hypothetical protein (A)
Cluster-11739.89347	0	0.765	8.20351	3.81309e-06	4.70909e-05	RecName: Full=SUN domain-containing protein 4 {ECO:0000305}; Short=AtSUN4 {ECO:0000303|PubMed:25217773};
Cluster-11739.84396	0	5.05	8.20378	3.01136e-06	3.81393e-05	unnamed protein product [Coffea canephora]
Cluster-11739.23977	0	0.645	8.20545	1.84196e-06	2.44042e-05	K12182 hepatocyte growth factor-regulated tyrosine kinase substrate | (RefSeq) TOM1-like protein 2 (A)
Cluster-11739.75880	0	0.32	8.20674	1.82925e-06	2.42515e-05	K11450 [histone H3]-N6,N6-dimethyl-L-lysine4 FAD-dependent demethylase [EC:1.14.99.66] | (RefSeq) lysine-specific histone demethylase 1 homolog 2 (A)
Cluster-3070.0	0	1.18	8.20868	1.51427e-05	0.00016057	K01535 H+-transporting ATPase [EC:3.6.3.6] | (RefSeq) plasma membrane ATPase 4-like (A)
Cluster-11739.81324	0	1.51	8.21111	4.12292e-06	5.04914e-05	unnamed protein product [Coffea canephora]
Cluster-11739.6350	0	2.62	8.21204	1.50342e-06	2.03575e-05	unnamed protein product [Coffea canephora]
Cluster-23292.0	0	0.555	8.21749	2.64163e-06	3.38399e-05	K20003 palmitoyltransferase ZDHHC4 [EC:2.3.1.225] | (RefSeq) probable protein S-acyltransferase 17 (A)
Cluster-11739.64795	0	0.785	8.21991	2.90337e-06	3.6878e-05	K00924 kinase [EC:2.7.1.-] | (RefSeq) SK32; shaggy-like protein kinase 32 (A)
Cluster-11739.2190	0	1.945	8.21991	2.90337e-06	3.6878e-05	K22315 sedoheptulose-bisphosphatase [EC:3.1.3.37] | (RefSeq) sedoheptulose 1,7-bisphosphatase-like (A)
Cluster-11739.84494	0	1.185	8.22232	3.21004e-06	4.0373e-05	K21797 phosphatidylinositol 4-phosphatase [EC:3.1.3.-] | (RefSeq) phosphoinositide phosphatase SAC8 (A)
Cluster-11739.104	0	1.3	8.22233	1.47998e-05	0.000157428	K08712 ATP-binding cassette, subfamily G (WHITE), member 2, SNQ2 | (RefSeq) ABC transporter, ATP-binding protein (A)
Cluster-11739.54046	0	1.155	8.22334	1.37031e-06	1.8724e-05	K15378 solute carrier family 45, member 1/2/4 | (RefSeq) sucrose transport protein SUC3 isoform X1 (A)
Cluster-11739.81358	0	2.03	8.2263	1.99074e-06	2.62172e-05	K18460 exportin-7 | (RefSeq) exportin-7-like (A)
Cluster-11739.85417	0	0.71	8.2304	1.43845e-06	1.95811e-05	K17609 nucleoredoxin [EC:1.8.1.8] | (RefSeq) hypothetical protein (A)
Cluster-993.0	0	3.97	8.23164	1.82798e-06	2.42398e-05	K15688 E3 ubiquitin-protein ligase MUL1 [EC:2.3.2.27] | (RefSeq) E3 ubiquitin-protein ligase SPL2 (A)
Cluster-11739.52914	0	2.52	8.23346	2.5399e-06	3.26934e-05	K13066 caffeic acid 3-O-methyltransferase [EC:2.1.1.68] | (RefSeq) caffeic acid 3-O-methyltransferase 2 (A)
Cluster-11739.37794	0	2.145	8.2351	1.56335e-06	2.10669e-05	K21804 protein N-lysine methyltransferase METTL21A [EC:2.1.1.-] | (RefSeq) protein N-lysine methyltransferase METTL21A (A)
Cluster-11739.31535	0	0.63	8.23745	1.65626e-06	2.21538e-05	K06272 integrin-linked kinase [EC:2.7.11.1] | (RefSeq) serine/threonine-protein kinase STY8-like (A)
Cluster-11739.78980	0	4.75	8.23825	3.10599e-06	3.92086e-05	PREDICTED: lipid transfer-like protein VAS [Nicotiana tabacum]
Cluster-25629.0	0	1.34	8.24038	2.15717e-06	2.82118e-05	K01210 glucan 1,3-beta-glucosidase [EC:3.2.1.58] | (RefSeq) glucan 1,3-beta-glucosidase-like (A)
Cluster-11739.66316	0	0.945	8.24038	2.15717e-06	2.82118e-05	K11323 histone arginine demethylase JMJD6 [EC:1.14.11.-] | (RefSeq) Clavaminate synthase-like protein (A)
Cluster-11739.80648	0	0.89	8.24217	1.9025e-06	2.51359e-05	K12173 BRCA1-A complex subunit BRE | (RefSeq) BRCA1-A complex subunit BRE-like (A)
Cluster-11739.74219	0	0.485	8.24388	1.30777e-06	1.80055e-05	K14493 gibberellin receptor GID1 [EC:3.-.-.-] | (RefSeq) GID1b-1; hypothetical protein (A)
Cluster-11739.26496	0	5.255	8.24621	1.3498e-06	1.84973e-05	--
Cluster-11739.46919	0	1.405	8.24658	1.09939e-05	0.000120913	K22047 mechanosensitive ion channel protein 1/2/3 | (RefSeq) mechanosensitive ion channel protein 3, chloroplastic-like (A)
Cluster-11739.6601	0	1.08	8.24658	1.09939e-05	0.000120913	unnamed protein product [Coffea canephora]
Cluster-27375.0	0	1.995	8.24853	1.4072e-06	1.91897e-05	K05350 beta-glucosidase [EC:3.2.1.21] | (RefSeq) beta-glucosidase 46 (A)
Cluster-11739.18519	0	0.27	8.24924	1.4163e-05	0.000151356	K01537 Ca2+-transporting ATPase [EC:3.6.3.8] | (RefSeq) calcium-transporting ATPase 2, plasma membrane-type-like (A)
Cluster-19242.0	0	1.74	8.25032	1.17201e-06	1.63301e-05	K13420 LRR receptor-like serine/threonine-protein kinase FLS2 [EC:2.7.11.1] | (RefSeq) LRR receptor-like serine/threonine-protein kinase FLS2 (A)
Cluster-11739.11831	0	0.545	8.2514	2.35316e-06	3.05054e-05	K20858 calcium uniporter protein, mitochondrial | (RefSeq) uncharacterized LOC105046210 (A)
Cluster-11739.50204	0	4.055	8.25767	1.97458e-05	0.000203146	hypothetical protein COLO4_27552 [Corchorus olitorius]
Cluster-11739.56218	0	0.97	8.25787	1.82223e-06	2.41689e-05	PREDICTED: uncharacterized protein HI_0077-like [Nicotiana tabacum]
Cluster-11739.83812	0	3.99	8.26077	1.53285e-06	2.07045e-05	K13065 shikimate O-hydroxycinnamoyltransferase [EC:2.3.1.133] | (RefSeq) acylsugar acyltransferase 3-like (A)
Cluster-11739.43257	0	0.405	8.26113	4.23488e-06	5.17492e-05	K19476 vacuolar protein sorting-associated protein IST1 | (RefSeq) uncharacterized protein LOC109235243 (A)
Cluster-11739.13907	0	1.345	8.26226	1.07214e-05	0.000118212	RecName: Full=Enhanced ethylene response protein 5 {ECO:0000303|PubMed:18429939}; AltName: Full=Nuclear mRNA export protein THP1 {ECO:0000303|PubMed:19843313}; Short=AtTHP1 {ECO:0000303|PubMed:19843313};
Cluster-21272.0	0	2.105	8.26724	2.62126e-06	3.3614e-05	--
Cluster-11739.90312	0	1.8	8.27048	1.0893e-06	1.53164e-05	PREDICTED: transmembrane protein 230 isoform X2 [Ziziphus jujuba]
Cluster-3690.1	0	1.215	8.27326	1.61756e-05	0.000169911	K05681 ATP-binding cassette, subfamily G (WHITE), member 2 | (RefSeq) hypothetical protein (A)
Cluster-21202.1	0	1.64	8.27626	1.34446e-06	1.84364e-05	K15397 3-ketoacyl-CoA synthase [EC:2.3.1.199] | (RefSeq) 3-ketoacyl-CoA synthase 17-like (A)
Cluster-11739.64961	0	2.075	8.28279	8.14036e-06	9.2833e-05	K06001 tryptophan synthase beta chain [EC:4.2.1.20] | (RefSeq) uncharacterized protein LOC112017881 (A)
Cluster-1034.0	0	5.56	8.28647	1.55017e-06	2.09168e-05	K15803 (-)-germacrene D synthase [EC:4.2.3.75] | (RefSeq) (-)-germacrene D synthase-like (A)
Cluster-11739.50695	0	1.33	8.28841	7.78796e-06	8.92778e-05	K02045 sulfate transport system ATP-binding protein [EC:3.6.3.25] | (RefSeq) sulfate transport system ATP-binding protein (A)
Cluster-11739.86291	0	1	8.29312	1.02106e-05	0.000113229	K14157 alpha-aminoadipic semialdehyde synthase [EC:1.5.1.8 1.5.1.9] | (RefSeq) alpha-aminoadipic semialdehyde synthase (A)
Cluster-3023.0	0	7.025	8.29385	1.09495e-06	1.53747e-05	--
Cluster-11739.49937	0	0.715	8.29385	1.09495e-06	1.53747e-05	RecName: Full=Probable transcriptional regulator SLK3; Short=AtSLK3; AltName: Full=Protein SEUSS-like 3;
Cluster-12833.0	0	3.4	8.29489	1.20315e-06	1.6711e-05	RecName: Full=Transcription factor bHLH92; AltName: Full=Basic helix-loop-helix protein 92; Short=AtbHLH92; Short=bHLH 92; AltName: Full=Transcription factor EN 22; AltName: Full=bHLH transcription factor bHLH092;
Cluster-18162.0	0	1.51	8.29565	2.21923e-06	2.89291e-05	K16221 transcription factor TCP21 (protein CCA1 HIKING EXPEDITION) | (RefSeq) transcription factor TCP7-like (A)
Cluster-11739.77270	0	0.805	8.29783	1.34852e-05	0.000144792	PREDICTED: transmembrane protein 87B-like [Nicotiana sylvestris]
Cluster-11739.25495	0	1.305	8.29835	9.67328e-07	1.37143e-05	unnamed protein product [Coffea canephora]
Cluster-11739.89012	0	1.7	8.29999	1.36875e-06	1.87068e-05	K07418 cytochrome P450 family 2 subfamily J [EC:1.14.14.1] | (RefSeq) cytochrome P450 71A8-like (A)
Cluster-12829.0	0	1.9	8.30132	6.65896e-06	7.7403e-05	K09422 transcription factor MYB, plant | (RefSeq) transcription factor MYB35-like (A)
Cluster-11739.24829	0	1.035	8.30257	3.08466e-06	3.89554e-05	K18810 cyclin D1/2/4, plant | (RefSeq) cyclin-D1-1-like (A)
Cluster-11739.89890	0	2.175	8.32108	1.58929e-06	2.13836e-05	K05605 3-hydroxyisobutyryl-CoA hydrolase [EC:3.1.2.4] | (RefSeq) probable 3-hydroxyisobutyryl-CoA hydrolase 3 isoform X1 (A)
Cluster-11739.65231	0	0.75	8.32352	1.88468e-06	2.49218e-05	K03000 DNA-directed RNA polymerase I subunit RPA12 | (RefSeq) DNA-directed RNA polymerase I subunit RPA12 (A)
Cluster-11739.3366	0	5.965	8.32397	8.70873e-07	1.24966e-05	PREDICTED: uncharacterized protein LOC109221548 [Nicotiana attenuata]
Cluster-11739.29088	0	1.52	8.32556	1.27715e-06	1.76392e-05	K14684 solute carrier family 25 (mitochondrial phosphate transporter), member 23/24/25/41 | (RefSeq) adenine nucleotide transporter BT1, chloroplastic/mitochondrial-like (A)
Cluster-11739.14343	0	1.36	8.32578	2.09258e-06	2.74175e-05	K09338 homeobox-leucine zipper protein | (RefSeq) hb-1; homeodomain leucine zipper protein (A)
Cluster-11739.4848	0	1.075	8.32823	4.7061e-06	5.68188e-05	K20659 lupeol synthase [EC:5.4.99.41] | (RefSeq) lupeol synthase (A)
Cluster-11739.62368	0	1.505	8.32945	1.27211e-06	1.75775e-05	K16329 pseudouridylate synthase [EC:4.2.1.70] | (RefSeq) uncharacterized protein LOC111369959 (A)
Cluster-5805.0	0	4.46	8.33625	6.36342e-06	7.43904e-05	uncharacterized protein LOC111386391 [Olea europaea var. sylvestris]
Cluster-18459.0	0	1.755	8.33821	9.52066e-06	0.000106539	RecName: Full=Protein LURP-one-related 6;
Cluster-11739.88745	0	3.135	8.33879	7.81703e-07	1.13041e-05	K09286 EREBP-like factor | (RefSeq) ethylene-responsive transcription factor RAP2-6 isoform X1 (A)
Cluster-2066.0	0	1.65	8.34193	1.03254e-05	0.000114441	RecName: Full=Homeobox protein knotted-1-like 1; AltName: Full=Homeobox protein HOS16; AltName: Full=Homeobox protein OSH6;
Cluster-11739.56960	0	1.76	8.3453	6.94336e-07	1.01408e-05	K01739 cystathionine gamma-synthase [EC:2.5.1.48] | (RefSeq) cystathionine gamma-synthase 1, chloroplastic (A)
Cluster-11739.63068	0	1.305	8.34578	7.98976e-07	1.15376e-05	K14484 auxin-responsive protein IAA | (RefSeq) auxin-responsive protein IAA18 (A)
Cluster-11739.1676	0	0.84	8.34696	8.50005e-07	1.22171e-05	K15919 hydroxypyruvate reductase 2 | (RefSeq) glyoxylate/hydroxypyruvate reductase HPR3-like (A)
Cluster-22566.0	0	1.88	8.34734	1.67132e-05	0.000174991	K09843 (+)-abscisic acid 8'-hydroxylase [EC:1.14.13.93] | (RefSeq) abscisic acid 8'-hydroxylase 4-like (A)
Cluster-999.0	0	3.31	8.34757	2.91548e-06	3.70089e-05	K19720 collagen, type III, alpha | (RefSeq) hypothetical protein (A)
Cluster-6316.0	0	1.16	8.3513	7.42977e-07	1.07897e-05	K20989 urea-proton symporter | (RefSeq) urea-proton symporter DUR3 (A)
Cluster-11739.49661	0	10.925	8.3513	7.42977e-07	1.07897e-05	RecName: Full=Organ-specific protein S2;
Cluster-6212.0	0	1.465	8.35551	3.86747e-06	4.76954e-05	K03327 multidrug resistance protein, MATE family | (RefSeq) protein DETOXIFICATION 33 (A)
Cluster-11739.72200	0	5.795	8.35663	8.54678e-06	9.69286e-05	K08776 puromycin-sensitive aminopeptidase [EC:3.4.11.-] | (RefSeq) aminopeptidase M1 (A)
Cluster-19382.0	0	1.12	8.35823	7.27072e-07	1.05863e-05	K19513 protein CLEC16A | (RefSeq) protein TRANSPARENT TESTA 9 isoform X1 (A)
Cluster-1769.0	0	1.06	8.35973	2.48064e-06	3.19774e-05	K15813 beta-amyrin synthase [EC:5.4.99.39] | (RefSeq) beta-amyrin synthase (A)
Cluster-39.0	0	0.79	8.36079	6.07356e-06	7.13127e-05	K21867 potassium channel | (RefSeq) potassium channel AKT2/3-like isoform X1 (A)
Cluster-11739.14248	0	1.15	8.36114	6.12683e-06	7.1897e-05	K05391 cyclic nucleotide gated channel, plant | (RefSeq) cyclic nucleotide-gated ion channel 1-like (A)
Cluster-24553.0	0	3.045	8.36307	1.15582e-06	1.61264e-05	RecName: Full=Cysteine-rich repeat secretory protein 15; AltName: Full=Plasmodesmata-located protein 8; Short=PDLP8; Flags: Precursor;
Cluster-11739.10267	0	2.265	8.36784	3.79395e-06	4.68922e-05	RecName: Full=Hsp70-Hsp90 organizing protein 1; Short=GmHop-1; AltName: Full=Heat shock protein STI; Short=GmSTI; AltName: Full=Stress-inducible protein;
Cluster-19099.1	0	0.86	8.36983	1.93092e-06	2.54806e-05	K16224 senescence-induced receptor-like serine/threonine-protein kinase | (RefSeq) senescence-induced receptor-like serine/threonine-protein kinase (A)
Cluster-1020.0	0	2.6	8.3727	6.88339e-07	1.00628e-05	K16292 KDEL-tailed cysteine endopeptidase [EC:3.4.22.-] | (RefSeq) senescence-specific cysteine protease SAG39-like (A)
Cluster-11739.18832	0	0.665	8.37752	1.00412e-06	1.42032e-05	K01214 isoamylase [EC:3.2.1.68] | (RefSeq) isoamylase 1, chloroplastic (A)
Cluster-11739.50684	0	1.545	8.37813	6.35813e-07	9.35945e-06	K14494 DELLA protein | (RefSeq) DELLA protein RGL3 (A)
Cluster-11739.12361	0	2.16	8.37967	9.11729e-07	1.3007e-05	K06889 uncharacterized protein | (RefSeq) protein bem46-like isoform X1 (A)
Cluster-11739.47495	0	1.4	8.38204	1.68812e-06	2.25032e-05	K14498 serine/threonine-protein kinase SRK2 [EC:2.7.11.1] | (RefSeq) serine/threonine-protein kinase SRK2E (A)
Cluster-11739.70556	0	1.71	8.38492	6.27268e-07	9.24472e-06	K21626 cyclin-D1-binding protein 1 | (RefSeq) uncharacterized protein LOC111369346 (A)
Cluster-11739.71963	0	1.775	8.38963	5.81845e-06	6.86318e-05	RecName: Full=HIPL1 protein; Flags: Precursor;
Cluster-11739.27282	0	3.07	8.39395	7.99929e-07	1.15486e-05	K00830 alanine-glyoxylate transaminase / serine-glyoxylate transaminase / serine-pyruvate transaminase [EC:2.6.1.44 2.6.1.45 2.6.1.51] | (RefSeq) serine--glyoxylate aminotransferase (A)
Cluster-11739.77816	0	1.425	8.39748	1.20053e-06	1.66784e-05	K03955 NADH dehydrogenase (ubiquinone) 1 alpha/beta subcomplex 1, acyl-carrier protein | (RefSeq) acyl carrier protein 3, mitochondrial (A)
Cluster-17833.0	0	1.855	8.40063	2.0589e-06	2.70396e-05	--
Cluster-20060.0	0	2.21	8.40279	2.31354e-06	3.00438e-05	K18678 phytol kinase [EC:2.7.1.182] | (RefSeq) probable phytol kinase 1, chloroplastic (A)
Cluster-11739.71243	0	1.005	8.40403	1.17487e-06	1.63588e-05	K01613 phosphatidylserine decarboxylase [EC:4.1.1.65] | (RefSeq) phosphatidylserine decarboxylase proenzyme 3-like (A)
Cluster-11739.63520	0	1.765	8.40501	1.52912e-05	0.000161699	K13415 protein brassinosteroid insensitive 1 [EC:2.7.10.1 2.7.11.1] | (RefSeq) systemin receptor SR160-like (A)
Cluster-11739.88308	0	1.15	8.41067	1.30487e-05	0.000140522	RecName: Full=Protein LAZY 1 {ECO:0000305}; Short=AtLA1 {ECO:0000303|PubMed:25028496}; Short=AtLAZY1 {ECO:0000303|PubMed:23331961};
Cluster-11739.87214	0	1.17	8.41114	5.4259e-07	8.0839e-06	K08150 MFS transporter, SP family, solute carrier family 2 (myo-inositol transporter), member 13 | (RefSeq) inositol transporter 1-like (A)
Cluster-11739.78711	0	1.155	8.4116	1.0363e-06	1.46281e-05	K13717 OTU domain-containing protein 3 [EC:3.4.19.12] | (RefSeq) OTU domain-containing protein 3 (A)
Cluster-11739.76360	0	0.92	8.41386	9.46415e-07	1.34426e-05	K05350 beta-glucosidase [EC:3.2.1.21] | (RefSeq) beta-glucosidase 46-like (A)
Cluster-11739.88692	0	1.17	8.41435	5.53686e-07	8.23128e-06	K17604 zinc finger SWIM domain-containing protein 3 | (RefSeq) protein FAR1-RELATED SEQUENCE 5-like (A)
Cluster-4420.0	0	2.015	8.41687	4.68791e-07	7.09661e-06	K20098 DNA excision repair protein ERCC-6-like 2 [EC:3.6.4.-] | (RefSeq) DNA repair and recombination RAD26-like protein, putative (A)
Cluster-11739.37375	0	0.51	8.41907	1.49669e-05	0.000158953	K01262 Xaa-Pro aminopeptidase [EC:3.4.11.9] | (RefSeq) intermediate cleaving peptidase 55, mitochondrial (A)
Cluster-3136.0	0	2.15	8.42007	6.37852e-06	7.45518e-05	K14780 ATP-dependent RNA helicase DHX37/DHR1 [EC:3.6.4.13] | (RefSeq) ATP-dependent RNA helicase DEAH13-like isoform X1 (A)
Cluster-11739.75457	0	1.06	8.42115	2.8814e-06	3.66594e-05	K02144 V-type H+-transporting ATPase subunit H | (RefSeq) V-type proton ATPase subunit H-like (A)
Cluster-11739.29003	0	1	8.42329	3.26354e-06	4.0962e-05	K05391 cyclic nucleotide gated channel, plant | (RefSeq) putative cyclic nucleotide-gated ion channel 15 (A)
Cluster-11739.28631	0	0.88	8.42654	9.60193e-06	0.000107332	K10532 heparan-alpha-glucosaminide N-acetyltransferase [EC:2.3.1.78] | (RefSeq) heparan-alpha-glucosaminide N-acetyltransferase isoform X1 (A)
Cluster-11739.87910	0	10.865	8.42757	4.20971e-06	5.14551e-05	--
Cluster-11739.87190	0	0.605	8.43526	9.88971e-07	1.40018e-05	RecName: Full=Peroxisomal adenine nucleotide carrier 1; Short=GmPNC1;
Cluster-11739.3123	0	1.435	8.44453	4.10651e-07	6.29235e-06	K05909 laccase [EC:1.10.3.2] | (RefSeq) laccase-3-like isoform X1 (A)
Cluster-11739.22034	0	0.8	8.44461	2.16832e-06	2.83193e-05	K00951 GTP pyrophosphokinase [EC:2.7.6.5] | (RefSeq) putative GTP diphosphokinase RSH1, chloroplastic (A)
Cluster-11739.87646	0	9.275	8.45059	4.47118e-07	6.80155e-06	K05350 beta-glucosidase [EC:3.2.1.21] | (RefSeq) beta-glucosidase 46 (A)
Cluster-11739.1138	0	1.11	8.45302	3.55889e-06	4.43883e-05	PREDICTED: uncharacterized protein LOC109241614 [Nicotiana attenuata]
Cluster-10221.0	0	1.69	8.45326	7.91261e-07	1.14315e-05	K00924 kinase [EC:2.7.1.-] | (RefSeq) receptor protein kinase CLAVATA1 (A)
Cluster-11739.68882	0	2.085	8.4562	1.88882e-06	2.49713e-05	K14567 U3 small nucleolar RNA-associated protein 14 | (RefSeq) U3 small nucleolar RNA-associated protein 14 homolog A-like isoform X1 (A)
Cluster-11739.67286	0	0.98	8.45722	4.61111e-06	5.58253e-05	K15813 beta-amyrin synthase [EC:5.4.99.39] | (RefSeq) beta-amyrin synthase (A)
Cluster-11739.18427	0	0.985	8.45774	3.87333e-07	5.97485e-06	K14431 transcription factor TGA | (RefSeq) transcription factor TGA2.2-like (A)
Cluster-11739.3160	0	2.265	8.45854	9.46649e-07	1.34428e-05	RecName: Full=Methyltransferase-like protein 2; EC=2.1.1.-;
Cluster-11739.27114	0	1.255	8.4587	5.6058e-07	8.32571e-06	RecName: Full=Protein PLANT CADMIUM RESISTANCE 10; Short=AtPCR10;
Cluster-11739.72160	0	1.44	8.46046	1.40584e-05	0.000150343	RecName: Full=Protein NETWORKED 4B {ECO:0000303|PubMed:22840520};
Cluster-11739.79873	0	0.95	8.46174	3.62622e-07	5.62843e-06	PREDICTED: uncharacterized protein HI_0077-like [Nicotiana tabacum]
Cluster-6069.0	0	1.075	8.46373	3.56216e-07	5.54212e-06	unnamed protein product [Coffea canephora]
Cluster-11739.81606	0	1.26	8.46563	1.46927e-06	1.99521e-05	PREDICTED: transmembrane protein 53-A [Nicotiana tomentosiformis]
Cluster-12892.0	0	1.875	8.46808	5.23669e-06	6.24645e-05	K19747 BAHD acyltransferase [EC:2.3.1.-] | (RefSeq) BAHD acyltransferase DCR isoform X1 (A)
Cluster-11739.57509	0	0.52	8.46888	8.47462e-07	1.21891e-05	K00609 aspartate carbamoyltransferase catalytic subunit [EC:2.1.3.2] | (RefSeq) aspartate carbamoyltransferase 2, chloroplastic-like (A)
Cluster-11739.42888	0	1.355	8.47706	1.28653e-06	1.77468e-05	K09264 MADS-box transcription factor, plant | (RefSeq) truncated transcription factor CAULIFLOWER A isoform X1 (A)
Cluster-11739.84329	0	0.83	8.47741	6.07038e-06	7.1289e-05	K16266 cyanohydrin UDP-glucosyltransferase [EC:2.4.1.-] | (RefSeq) linamarin synthase 1 (A)
Cluster-11739.60899	0	1.27	8.48856	3.10023e-07	4.87648e-06	K14300 nuclear pore complex protein Nup133 | (RefSeq) nuclear pore complex protein NUP133 (A)
Cluster-8923.0	0	3.55	8.48856	3.10023e-07	4.87648e-06	K19729 guanine nucleotide-binding protein G(t) subunit alpha 3 | (RefSeq) guanine nucleotide-binding protein alpha-1 subunit (A)
Cluster-11739.2075	0	3.415	8.48948	1.55746e-05	0.000164441	RecName: Full=Auxin-responsive protein SAUR67 {ECO:0000305}; AltName: Full=Protein SMALL AUXIN UP RNA 67 {ECO:0000303|PubMed:12036261};
Cluster-528.0	0	2.205	8.4898	2.34565e-06	3.04287e-05	K11153 retinol dehydrogenase 12 [EC:1.1.1.300] | (RefSeq) short-chain dehydrogenase TIC 32, chloroplastic-like (A)
Cluster-11331.0	0	0.815	8.49246	1.41099e-06	1.92372e-05	K21398 natural resistance-associated macrophage protein 2 | (RefSeq) metal transporter Nramp6-like (A)
Cluster-6041.0	0	1.275	8.49247	3.08268e-07	4.85669e-06	K14638 solute carrier family 15 (peptide/histidine transporter), member 3/4 | (RefSeq) protein NRT1/ PTR FAMILY 1.2 isoform X1 (A)
Cluster-11130.0	0	2.36	8.49888	5.0296e-07	7.5557e-06	K01303 acylaminoacyl-peptidase [EC:3.4.19.1] | (RefSeq) acylamino-acid-releasing enzyme-like (A)
Cluster-11739.38402	0	1.54	8.49888	5.0296e-07	7.5557e-06	K13065 shikimate O-hydroxycinnamoyltransferase [EC:2.3.1.133] | (RefSeq) acyl3a, acyl3b; acylsugar acyltransferase 3-like (A)
Cluster-1588.0	0	2.705	8.49985	2.91503e-07	4.61435e-06	K16290 xylem cysteine proteinase [EC:3.4.22.-] | (RefSeq) xylem cysteine proteinase 1 (A)
Cluster-11739.64152	0	1.79	8.50136	3.40256e-07	5.31532e-06	K00930 acetylglutamate kinase [EC:2.7.2.8] | (RefSeq) acetylglutamate kinase, chloroplastic-like (A)
Cluster-11739.59056	0	1.375	8.50166	1.10583e-06	1.55204e-05	K01068 acyl-coenzyme A thioesterase 1/2/4 [EC:3.1.2.2] | (RefSeq) acyl-CoA thioesterase 2 (A)
Cluster-11739.81903	0	1.29	8.50373	2.87445e-07	4.55748e-06	--
Cluster-11739.80695	0	0.7	8.50566	2.89347e-07	4.58291e-06	K00876 uridine kinase [EC:2.7.1.48] | (RefSeq) uridine kinase-like protein 1, chloroplastic (A)
Cluster-11739.68955	0	1.46	8.50668	4.15019e-07	6.35412e-06	unnamed protein product [Coffea canephora]
Cluster-11739.62914	0	3.65	8.51254	3.27138e-07	5.1221e-06	K20043 clathrin coat assembly protein AP180 | (RefSeq) putative clathrin assembly protein At5g35200 (A)
Cluster-11739.77012	0	1.055	8.5159	1.4962e-05	0.000158928	K17710 pentatricopeptide repeat domain-containing protein 1 | (RefSeq) putative pentatricopeptide repeat-containing protein At2g02150 (A)
Cluster-11739.68906	0	3.025	8.51873	2.72936e-07	4.33974e-06	PREDICTED: ABC transporter C family member 3-like [Nicotiana sylvestris]
Cluster-11739.72579	0	0.955	8.5188	1.35812e-06	1.8603e-05	RecName: Full=COP1-interacting protein 7 {ECO:0000303|PubMed:9668129};
Cluster-11739.59543	0	18.06	8.51883	7.30166e-06	8.42369e-05	--
Cluster-11739.646	0	0.845	8.52086	8.37361e-06	9.52282e-05	K13418 somatic embryogenesis receptor kinase 1 [EC:2.7.10.1 2.7.11.1] | (RefSeq) hypothetical protein (A)
Cluster-11739.32205	0	2.04	8.52179	3.69167e-06	4.58307e-05	K09422 transcription factor MYB, plant | (RefSeq) myb-related protein 305-like (A)
Cluster-11739.47553	0	1.78	8.52221	5.69814e-06	6.7303e-05	RecName: Full=Cyclin-dependent kinase inhibitor 3; AltName: Full=Inhibitor/interactor of CDK protein 6; AltName: Full=KIP-related protein 3;
Cluster-11739.1992	0	2.765	8.52598	2.51796e-07	4.04537e-06	K20556 cytochrome P450 family 76 subfamily C | (RefSeq) cytochrome P450 76C4-like (A)
Cluster-11739.46468	0	0.7	8.52887	3.91229e-07	6.02891e-06	K23677 MFS transporter, Spinster family, sphingosine-1-phosphate transporter | (RefSeq) uncharacterized protein LOC105124456 (A)
Cluster-11739.86973	0	1.96	8.5308	3.56984e-07	5.55126e-06	K03686 molecular chaperone DnaJ | (RefSeq) uncharacterized protein LOC107900121 (A)
Cluster-11739.41615	0	1.415	8.53289	6.83596e-07	1.00054e-05	--
Cluster-11739.59577	0	0.66	8.5391	7.28122e-07	1.0599e-05	K11446 histone demethylase JARID1 [EC:1.14.11.-] | (RefSeq) lysine-specific demethylase 5A isoform X1 (A)
Cluster-11739.3937	0	3.785	8.54225	2.42155e-07	3.90736e-06	K13459 disease resistance protein RPS2 | (RefSeq) probable disease resistance protein At4g27220 (A)
Cluster-11739.3699	0	1.045	8.5427	1.16781e-06	1.62826e-05	K08472 mlo protein | (RefSeq) MLO3, MLO6; MLO-like protein 6-like (A)
Cluster-11739.48497	0	2.645	8.54789	2.22688e-07	3.6261e-06	K10949 ER lumen protein retaining receptor | (RefSeq) putative ER lumen protein-retaining receptor C28H8.4 isoform X1 (A)
Cluster-11739.89882	0	1.415	8.5502	2.72251e-07	4.32997e-06	--
Cluster-11739.60616	0	0.74	8.55495	1.05111e-06	1.48181e-05	K18453 ADP-ribose/FAD diphosphatase [EC:3.6.1.13 3.6.1.18] | (RefSeq) nudix hydrolase 23, chloroplastic isoform X1 (A)
Cluster-19302.0	0	3.5	8.56017	2.4664e-07	3.97091e-06	K00799 glutathione S-transferase [EC:2.5.1.18] | (RefSeq) glutathione S-transferase U9-like (A)
Cluster-11739.38315	0	2.57	8.56144	9.09686e-06	0.000102299	RecName: Full=Succinate dehydrogenase assembly factor 2, mitochondrial {ECO:0000305}; Short=SDH assembly factor 2 {ECO:0000305}; Flags: Precursor;
Cluster-11739.2572	0	2	8.56391	2.2088e-07	3.60047e-06	K15397 3-ketoacyl-CoA synthase [EC:2.3.1.199] | (RefSeq) 3-ketoacyl-CoA synthase 12-like (A)
Cluster-11739.45486	0	0.81	8.56717	2.7557e-07	4.37597e-06	K13260 isoflavone/4'-methoxyisoflavone 2'-hydroxylase [EC:1.14.13.89 1.14.13.53] | (RefSeq) isoflavone 2'-hydroxylase-like (A)
Cluster-11739.39129	0	1.665	8.57091	2.37674e-07	3.84264e-06	K09264 MADS-box transcription factor, plant | (RefSeq) truncated transcription factor CAULIFLOWER A isoform X1 (A)
Cluster-11739.47214	0	1.23	8.57317	1.93582e-07	3.19529e-06	K13422 transcription factor MYC2 | (RefSeq) transcription factor MYC2-like (A)
Cluster-11739.3421	0	4.4	8.57495	3.92482e-06	4.83155e-05	RecName: Full=Protein CASPARIAN STRIP INTEGRITY FACTOR 2 {ECO:0000303|PubMed:28104889}; Flags: Precursor;
Cluster-11739.82008	0	1.42	8.57598	2.91707e-07	4.61435e-06	K15285 solute carrier family 35, member E3 | (RefSeq) UDP-rhamnose/UDP-galactose transporter 6-like (A)
Cluster-11739.52350	0	1.315	8.57598	2.91707e-07	4.61435e-06	PREDICTED: uncharacterized protein LOC104119497 isoform X2 [Nicotiana tomentosiformis]
Cluster-10674.0	0	1.82	8.57732	2.65914e-07	4.2458e-06	K14494 DELLA protein | (RefSeq) uncharacterized protein LOC18107191 (A)
Cluster-11739.47227	0	1.105	8.58121	1.54611e-06	2.08665e-05	K10865 double-strand break repair protein MRE11 | (RefSeq) double-strand break repair protein MRE11 (A)
Cluster-11739.42892	0	3.485	8.58167	2.6276e-06	3.36812e-05	K09264 MADS-box transcription factor, plant | (RefSeq) truncated transcription factor CAULIFLOWER A-like isoform X1 (A)
Cluster-9490.0	0	1.775	8.58313	1.33608e-06	1.83296e-05	K16297 serine carboxypeptidase-like clade II [EC:3.4.16.-] | (RefSeq) serine carboxypeptidase-like 26 (A)
Cluster-11739.50071	0	3.76	8.58382	1.82085e-07	3.02094e-06	--
Cluster-4903.0	0	2.935	8.58423	2.18754e-07	3.56676e-06	K00679 phospholipid:diacylglycerol acyltransferase [EC:2.3.1.158] | (RefSeq) hypothetical protein (A)
Cluster-19776.0	0	2.765	8.59029	2.01433e-06	2.65052e-05	K12153 phenylalanine N-monooxygenase [EC:1.14.14.40] | (RefSeq) isoleucine N-monooxygenase 2-like (A)
Cluster-11739.42789	0	2.5	8.59266	6.70228e-07	9.82841e-06	K13130 gem associated protein 2 | (RefSeq) uncharacterized LOC100260062 (A)
Cluster-11739.42466	0	1.68	8.59945	1.76967e-07	2.94794e-06	K01724 4a-hydroxytetrahydrobiopterin dehydratase [EC:4.2.1.96] | (RefSeq) uncharacterized protein LOC110635230 (A)
Cluster-11739.6006	0	1.2	8.60081	2.3219e-07	3.76289e-06	K00759 adenine phosphoribosyltransferase [EC:2.4.2.7] | (RefSeq) adenine phosphoribosyltransferase 4-like isoform X1 (A)
Cluster-11739.78632	0	0.8	8.60213	2.49156e-07	4.00722e-06	K01214 isoamylase [EC:3.2.1.68] | (RefSeq) isoamylase 1, chloroplastic (A)
Cluster-11739.7805	0	0.64	8.60367	4.93889e-06	5.9315e-05	K03695 ATP-dependent Clp protease ATP-binding subunit ClpB | (RefSeq) chaperone protein ClpB4, mitochondrial (A)
Cluster-11739.40	0	7.24	8.60765	3.08153e-07	4.85669e-06	K12196 vacuolar protein-sorting-associated protein 4 | (RefSeq) protein SUPPRESSOR OF K(+) TRANSPORT GROWTH DEFECT 1-like (A)
Cluster-25813.0	0	4.06	8.6153	1.53553e-07	2.59089e-06	K17961 cytochrome P450 family 82 subfamily G polypeptide 1 [EC:1.14.-.-] | (RefSeq) cytochrome P450 82C4-like (A)
Cluster-2695.0	0	2.905	8.61613	2.88816e-07	4.57685e-06	K00850 6-phosphofructokinase 1 [EC:2.7.1.11] | (RefSeq) ATP-dependent 6-phosphofructokinase 6-like (A)
Cluster-12646.1	0	1.265	8.6163	5.8827e-06	6.92569e-05	K00521 ferric-chelate reductase [EC:1.16.1.7] | (RefSeq) ferric reduction oxidase 8, mitochondrial isoform X1 (A)
Cluster-11739.72947	0	1.165	8.61972	6.34636e-06	7.42465e-05	K13946 auxin influx carrier (AUX1 LAX family) | (RefSeq) auxin transporter-like protein 1 (A)
Cluster-11739.10144	0	1.15	8.61985	3.00275e-07	4.7389e-06	K03686 molecular chaperone DnaJ | (RefSeq) uncharacterized protein LOC105634836 isoform X1 (A)
Cluster-11739.55736	0	1.56	8.61985	3.00275e-07	4.7389e-06	K17424 large subunit ribosomal protein L43 | (RefSeq) 54S ribosomal protein L51, mitochondrial isoform X1 (A)
Cluster-8093.0	0	8.585	8.62028	1.6227e-07	2.72379e-06	RecName: Full=Non-specific lipid-transfer protein; Short=LTP; Flags: Precursor;
Cluster-11739.69961	0	1.475	8.62423	1.54533e-07	2.60457e-06	K01580 glutamate decarboxylase [EC:4.1.1.15] | (RefSeq) glutamate decarboxylase (A)
Cluster-11739.86645	0	6.485	8.62431	7.41497e-07	1.07763e-05	K05387 glutamate receptor, ionotropic, plant | (RefSeq) LOW QUALITY PROTEIN: glutamate receptor 2.3-like (A)
Cluster-21066.0	0	2.065	8.62602	1.58388e-07	2.66589e-06	K08193 MFS transporter, ACS family, solute carrier family 17 (sodium-dependent inorganic phosphate cotransporter), other | (RefSeq) sodium-dependent phosphate transport protein 1, chloroplastic-like (A)
Cluster-16089.0	0	1.645	8.62803	9.2758e-07	1.31996e-05	K13154 U11/U12 small nuclear ribonucleoprotein 31 kDa protein | (RefSeq) U11/U12 small nuclear ribonucleoprotein 31 kDa protein (A)
Cluster-11739.39262	0	0.62	8.62919	1.41385e-07	2.40938e-06	K01115 phospholipase D1/2 [EC:3.1.4.4] | (RefSeq) phospholipase D delta isoform X1 (A)
Cluster-11739.20744	0	2.075	8.6293	1.11893e-05	0.000122755	K15255 ATP-dependent DNA helicase PIF1 [EC:3.6.4.12] | (RefSeq) ATP-dependent DNA helicase PIF1-like (A)
Cluster-11739.12039	0	0.965	8.63135	1.67877e-06	2.23965e-05	unnamed protein product [Coffea canephora]
Cluster-25040.0	0	2.245	8.63456	3.18341e-06	4.0079e-05	PREDICTED: uncharacterized protein LOC107176297 [Citrus sinensis]
Cluster-11207.0	0	15.635	8.63545	1.48481e-06	2.01253e-05	--
Cluster-1699.0	0	1.91	8.64192	1.02556e-06	1.44798e-05	RecName: Full=RHOMBOID-like protein 3 {ECO:0000303|PubMed:16223493, ECO:0000303|PubMed:17181860}; Short=AtRBL3 {ECO:0000303|PubMed:16223493, ECO:0000303|PubMed:17181860}; EC=3.4.21.- {ECO:0000305};
Cluster-11739.21798	0	1.2	8.64963	1.0867e-05	0.000119674	K00232 acyl-CoA oxidase [EC:1.3.3.6] | (RefSeq) peroxisomal acyl-coenzyme A oxidase 1 (A)
Cluster-1285.0	0	1.475	8.65349	1.41225e-06	1.925e-05	K14638 solute carrier family 15 (peptide/histidine transporter), member 3/4 | (RefSeq) protein NRT1/ PTR FAMILY 8.2-like isoform X1 (A)
Cluster-11739.48492	0	6.55	8.65527	1.66123e-07	2.78542e-06	K15404 aldehyde decarbonylase [EC:4.1.99.5] | (RefSeq) protein ECERIFERUM 1-like (A)
Cluster-11739.86872	0	0.835	8.65783	1.27144e-05	0.000137379	K02154 V-type H+-transporting ATPase subunit a | (RefSeq) V-type proton ATPase subunit a3 (A)
Cluster-20077.0	0	7.51	8.65833	1.3016e-07	2.23419e-06	K13434 pathogenesis-related genes transcriptional activator PTI6 | (RefSeq) pathogenesis-related genes transcriptional activator PTI6-like isoform X1 (A)
Cluster-23224.0	0	7.4	8.66026	7.08127e-07	1.03275e-05	K15923 alpha-L-fucosidase 2 [EC:3.2.1.51] | (RefSeq) alpha-L-fucosidase 2 isoform X1 (A)
Cluster-11739.44662	0	0.895	8.66144	1.18061e-07	2.04305e-06	K01087 trehalose 6-phosphate phosphatase [EC:3.1.3.12] | (RefSeq) trehalose-phosphate phosphatase A-like isoform X1 (A)
Cluster-5812.0	0	1.96	8.66235	2.14913e-07	3.51064e-06	K14638 solute carrier family 15 (peptide/histidine transporter), member 3/4 | (RefSeq) protein NRT1/ PTR FAMILY 2.13-like (A)
Cluster-11739.86526	0	0.94	8.66305	4.10516e-07	6.29235e-06	K08712 ATP-binding cassette, subfamily G (WHITE), member 2, SNQ2 | (RefSeq) ABC transporter, ATP-binding protein (A)
Cluster-11739.1780	0	3.56	8.66485	4.54491e-07	6.89835e-06	K09264 MADS-box transcription factor, plant | (RefSeq) bde1; bearded-ear 1 (A)
Cluster-16107.0	0	2.67	8.66532	1.52208e-07	2.57367e-06	K04485 DNA repair protein RadA/Sms | (RefSeq) DNA repair protein RadA (A)
Cluster-11739.33641	0	0.57	8.66932	1.4387e-07	2.4463e-06	K08908 light-harvesting complex I chlorophyll a/b binding protein 2 | (RefSeq) chlorophyll a-b binding protein 7, chloroplastic (A)
Cluster-11739.88518	0	2.51	8.67058	1.82573e-07	3.02739e-06	K09422 transcription factor MYB, plant | (RefSeq) transcription factor MYB86-like (A)
Cluster-935.0	0	6.58	8.6707	3.98008e-06	4.89175e-05	--
Cluster-11739.78803	0	0.875	8.67476	1.81581e-06	2.40888e-05	RecName: Full=Probable amino acid permease 7; AltName: Full=Amino acid transporter AAP7;
Cluster-11739.6587	0	2.675	8.67564	8.75798e-07	1.25643e-05	K17604 zinc finger SWIM domain-containing protein 3 | (RefSeq) protein FAR1-RELATED SEQUENCE 5-like (A)
Cluster-6779.0	0	2.925	8.67959	1.0414e-05	0.000115215	K20184 vacuolar protein sorting-associated protein 41 | (RefSeq) vacuolar protein sorting-associated protein 41 homolog (A)
Cluster-11739.26518	0	1.11	8.68005	1.15503e-07	2.00668e-06	K00029 malate dehydrogenase (oxaloacetate-decarboxylating)(NADP+) [EC:1.1.1.40] | (RefSeq) NADP-dependent malic enzyme-like (A)
Cluster-23543.0	0	1.795	8.68349	1.23121e-07	2.12403e-06	K01051 pectinesterase [EC:3.1.1.11] | (RefSeq) pectinesterase-like (A)
Cluster-11739.75982	0	1.03	8.68445	1.16187e-07	2.01751e-06	K22378 E3 ubiquitin-protein ligase RNF181 [EC:2.3.2.27] | (RefSeq) E3 ubiquitin-protein ligase At3g02290-like (A)
Cluster-11739.67691	0	0.98	8.68823	1.05732e-07	1.84894e-06	K01904 4-coumarate--CoA ligase [EC:6.2.1.12] | (RefSeq) 4-coumarate--CoA ligase-like 7 (A)
Cluster-11739.77142	0	2.615	8.68909	9.69974e-07	1.37486e-05	--
Cluster-11739.45516	0	0.555	8.69001	4.89722e-07	7.38209e-06	K00521 ferric-chelate reductase [EC:1.16.1.7] | (RefSeq) ferric reduction oxidase 7, chloroplastic-like (A)
Cluster-2241.0	0	4.855	8.69138	3.54887e-07	5.52284e-06	RecName: Full=Basic secretory protease {ECO:0000303|PubMed:22773449}; EC=3.4.24.- {ECO:0000269|PubMed:22773449}; AltName: Full=Boswellia basic secretory protease {ECO:0000303|PubMed:22773449}; Short=BBSP {ECO:0000303|PubMed:22773449}; Flags: Fragments;
Cluster-11739.40123	0	0.525	8.69431	1.12003e-07	1.95195e-06	RecName: Full=Protein ENHANCED DOWNY MILDEW 2 {ECO:0000303|PubMed:23940361};
Cluster-11739.73217	0	1.17	8.69732	2.00726e-07	3.29994e-06	K15336 tRNA (cytosine38-C5)-methyltransferase [EC:2.1.1.204] | (RefSeq) pentatricopeptide repeat-containing protein At3g54980, mitochondrial (A)
Cluster-11739.5342	0	1.455	8.69804	3.91773e-07	6.03276e-06	K13800 UMP-CMP kinase [EC:2.7.4.14] | (RefSeq) UMP-CMP kinase 3 (A)
Cluster-20854.0	0	1.07	8.70187	1.81629e-07	3.01499e-06	K22262 WD repeat and FYVE domain-containing protein 3 | (RefSeq) protein SPIRRIG (A)
Cluster-11739.34687	0	0.56	8.70596	1.3669e-06	1.86912e-05	K14802 phospholipid-transporting ATPase [EC:3.6.3.1] | (RefSeq) phospholipid-transporting ATPase 3-like (A)
Cluster-11739.773	0	4.665	8.71182	6.55869e-07	9.63853e-06	K09286 EREBP-like factor | (RefSeq) ethylene-responsive transcription factor ERF112-like (A)
Cluster-11739.89208	0	4.105	8.71301	4.75978e-07	7.1943e-06	K15472 premnaspirodiene oxygenase [EC:1.14.13.121] | (RefSeq) premnaspirodiene oxygenase (A)
Cluster-11739.11359	0	1.88	8.71501	1.47332e-07	2.50033e-06	K22683 aspartyl protease family protein [EC:3.4.23.-] | (RefSeq) aspartyl protease family protein 2 (A)
Cluster-11739.52751	0	0.715	8.71505	1.52661e-07	2.57867e-06	K01363 cathepsin B [EC:3.4.22.1] | (RefSeq) cathepsin B (A)
Cluster-11739.40549	0	1.005	8.71563	1.19697e-06	1.66364e-05	K13800 UMP-CMP kinase [EC:2.7.4.14] | (RefSeq) UMP-CMP kinase 3 (A)
Cluster-2746.0	0	5.615	8.71563	1.19697e-06	1.66364e-05	RecName: Full=Kunitz trypsin inhibitor 2 {ECO:0000305}; Short=AtKTI2 {ECO:0000305}; Flags: Precursor;
Cluster-22465.0	0	8.91	8.7165	5.92054e-07	8.76143e-06	--
Cluster-17657.0	0	1.845	8.72407	1.12716e-06	1.57766e-05	RecName: Full=Zinc protease PQQL-like {ECO:0000305}; EC=3.4.24.- {ECO:0000305};
Cluster-11739.5954	0	0.5	8.72642	1.15085e-05	0.000125696	K14297 nuclear pore complex protein Nup98-Nup96 | (RefSeq) zinc finger, C3HC4 type (RING finger) protein (A)
Cluster-11739.44785	0	6.135	8.7338	8.75557e-08	1.55289e-06	--
Cluster-11739.12637	0	2.575	8.73509	7.84344e-08	1.4027e-06	K23978 isoamyl acetate esterase [EC:3.1.1.112] | (RefSeq) GDSL esterase/lipase CPRD49 (A)
Cluster-11739.40561	0	0.36	8.73527	2.35455e-07	3.81177e-06	K03006 DNA-directed RNA polymerase II subunit RPB1 [EC:2.7.7.6] | (RefSeq) DNA-directed RNA polymerase II subunit 1 (A)
Cluster-11739.46116	0	2.21	8.7417	1.48478e-06	2.01253e-05	K18643 katanin p80 WD40 repeat-containing subunit B1 | (RefSeq) katanin p80 WD40 repeat-containing subunit B1 homolog (A)
Cluster-11739.28525	0	2.695	8.74295	5.83031e-06	6.87322e-05	K21625 cyclin-D-binding Myb-like transcription factor 1 | (RefSeq) uncharacterized protein LOC104234855 (A)
Cluster-11739.88304	0	2.76	8.74342	3.70663e-07	5.74365e-06	K20178 vacuolar protein sorting-associated protein 8 | (RefSeq) uncharacterized LOC107864957 (A)
Cluster-11739.30436	0	0.88	8.74377	1.16313e-07	2.0179e-06	K13430 serine/threonine-protein kinase PBS1 [EC:2.7.11.1] | (RefSeq) serine/threonine-protein kinase PBS1 (A)
Cluster-11739.75622	0	5.15	8.74377	1.16313e-07	2.0179e-06	K16040 trans-resveratrol di-O-methyltransferase [EC:2.1.1.240] | (RefSeq) trans-resveratrol di-O-methyltransferase-like (A)
Cluster-11739.55699	0	0.725	8.74513	4.11505e-07	6.30346e-06	K00626 acetyl-CoA C-acetyltransferase [EC:2.3.1.9] | (RefSeq) acetyl-CoA acetyltransferase, cytosolic 1-like (A)
Cluster-11277.0	0	1.61	8.74788	7.35382e-08	1.3209e-06	K13415 protein brassinosteroid insensitive 1 [EC:2.7.10.1 2.7.11.1] | (RefSeq) protein BRASSINOSTEROID INSENSITIVE 1-like (A)
Cluster-11739.59022	0	3.5	8.74983	1.66596e-07	2.79258e-06	K15382 solute carrier family 50 (sugar transporter) | (RefSeq) bidirectional sugar transporter SWEET1-like (A)
Cluster-11739.82713	0	0.45	8.75484	1.24093e-07	2.13961e-06	K13453 disease resistance protein | (RefSeq) PRF; disease resistance protein PRF (A)
Cluster-11739.88376	0	1.765	8.75653	1.20552e-07	2.08263e-06	K13116 ATP-dependent RNA helicase DDX41 [EC:3.6.4.13] | (RefSeq) uncharacterized protein LOC110093888 isoform X1 (A)
Cluster-11739.489	0	1.065	8.76753	1.0367e-05	0.00011484	K13430 serine/threonine-protein kinase PBS1 [EC:2.7.11.1] | (RefSeq) serine/threonine-protein kinase PBS1 (A)
Cluster-11739.17535	0	1.485	8.77064	4.98894e-07	7.50562e-06	K09419 heat shock transcription factor, other eukaryote | (RefSeq) heat stress transcription factor B-2b (A)
Cluster-11739.10008	0	1.465	8.77153	2.62688e-07	4.20396e-06	K15919 hydroxypyruvate reductase 2 | (RefSeq) glyoxylate/hydroxypyruvate reductase HPR3-like (A)
Cluster-11739.1860	0	2.46	8.77314	6.82036e-08	1.23191e-06	K07874 Ras-related protein Rab-1A | (RefSeq) ras-related protein RIC1-like (A)
Cluster-11739.42724	0	1.34	8.77403	7.70897e-08	1.37985e-06	RecName: Full=Interactor of constitutive active ROPs 2, chloroplastic; AltName: Full=ROP-interactive partner 2; Flags: Precursor;
Cluster-11739.58897	0	2.15	8.7752	1.01052e-07	1.77417e-06	K21989 calcium permeable stress-gated cation channel | (RefSeq) calcium permeable stress-gated cation channel 1-like (A)
Cluster-15423.0	0	8.99	8.77636	7.22018e-08	1.29917e-06	--
Cluster-11739.46859	0	1.665	8.77636	7.22018e-08	1.29917e-06	K17822 DCN1-like protein 1/2 | (RefSeq) DCN1-like protein 1 (A)
Cluster-11739.39477	0	0.845	8.77957	2.55724e-06	3.28821e-05	K09838 zeaxanthin epoxidase [EC:1.14.15.21] | (RefSeq) zeaxanthin epoxidase, chloroplastic-like isoform X1 (A)
Cluster-11739.20618	0	1.13	8.78165	2.34206e-06	3.03884e-05	K21867 potassium channel | (RefSeq) potassium channel AKT2/3-like (A)
Cluster-11739.1876	0	11.6	8.78411	1.25395e-06	1.73538e-05	K17912 9-cis-beta-carotene 9',10'-cleaving dioxygenase [EC:1.13.11.68] | (RefSeq) carotenoid cleavage dioxygenase 7, chloroplastic (A)
Cluster-10004.0	0	1.33	8.78579	1.41436e-06	1.92745e-05	K01728 pectate lyase [EC:4.2.2.2] | (RefSeq) probable pectate lyase 7 (A)
Cluster-11739.70226	0	2.95	8.7884	3.88991e-06	4.79433e-05	K00679 phospholipid:diacylglycerol acyltransferase [EC:2.3.1.158] | (RefSeq) hypothetical protein (A)
Cluster-11739.49397	0	0.95	8.79008	4.43427e-06	5.39712e-05	RecName: Full=Transcription factor TCP4; AltName: Full=Protein MATERNAL EFFECT EMBRYO ARREST 35;
Cluster-11739.87911	0	12.26	8.79203	8.00581e-08	1.42965e-06	--
Cluster-14271.0	0	1.315	8.79241	4.87521e-07	7.35071e-06	K22733 magnesium transporter | (RefSeq) probable magnesium transporter NIPA6 (A)
Cluster-11739.77753	0	9.075	8.7936	1.04964e-07	1.83603e-06	K00297 methylenetetrahydrofolate reductase (NADPH) [EC:1.5.1.20] | (RefSeq) probable methylenetetrahydrofolate reductase (A)
Cluster-781.0	0	2.59	8.79407	5.44862e-07	8.11277e-06	K14488 SAUR family protein | (RefSeq) auxin-induced protein X15-like (A)
Cluster-11739.4776	0	1.63	8.79525	9.02452e-08	1.59766e-06	K21604 jasmonoyl-L-amino acid hydrolase [EC:3.5.1.127] | (RefSeq) IAA-amino acid hydrolase ILR1-like 6 isoform X1 (A)
Cluster-11739.70298	0	1.36	8.79801	5.22469e-07	7.81252e-06	K20115 [pyruvate, phosphate dikinase]-phosphate phosphotransferase / [pyruvate, phosphate dikinase] kinase [EC:2.7.4.27 2.7.11.32] | (RefSeq) pyruvate, phosphate dikinase regulatory protein 1, chloroplastic isoform X1 (A)
Cluster-11739.36151	0	4.23	8.80254	4.9869e-06	5.98098e-05	K20301 trafficking protein particle complex subunit 2 | (RefSeq) trafficking protein particle complex subunit-like protein (A)
Cluster-1176.0	0	8.295	8.80393	5.85634e-08	1.06909e-06	K18592 gamma-glutamyltranspeptidase / glutathione hydrolase / leukotriene-C4 hydrolase [EC:2.3.2.2 3.4.19.13 3.4.19.14] | (RefSeq) LOW QUALITY PROTEIN: glutathione hydrolase 1-like (A)
Cluster-18539.0	0	2.205	8.80597	8.75649e-08	1.55289e-06	K20043 clathrin coat assembly protein AP180 | (RefSeq) putative clathrin assembly protein At5g35200 (A)
Cluster-23150.0	0	3.675	8.80597	8.75649e-08	1.55289e-06	RecName: Full=Protein BIG GRAIN 1-like E {ECO:0000305};
Cluster-2003.0	0	10.17	8.80812	6.756e-07	9.90011e-06	RecName: Full=TPD1 protein homolog 1 {ECO:0000305}; AltName: Full=TPD1-like protein 1 {ECO:0000303|PubMed:18248596}; Short=AtTDL1 {ECO:0000303|PubMed:18248596}; Flags: Precursor;
Cluster-11739.7483	0	2.44	8.81072	6.9019e-08	1.24554e-06	K08081 tropinone reductase I [EC:1.1.1.206] | (RefSeq) tropinone reductase homolog At5g06060 (A)
Cluster-11739.68355	0	1.105	8.8123	6.46429e-08	1.17242e-06	K13493 cytokinin-N-glucosyltransferase [EC:2.4.1.-] | (RefSeq) UDP-glycosyltransferase 76C2 (A)
Cluster-11739.55273	0	0.725	8.81502	8.07206e-08	1.44023e-06	K03010 DNA-directed RNA polymerase II subunit RPB2 [EC:2.7.7.6] | (RefSeq) DNA-directed RNA polymerase II subunit RPB2 (A)
Cluster-11739.30249	0	1.655	8.81661	8.56777e-08	1.52337e-06	myosin heavy chain, clone 203-like isoform X3 [Olea europaea var. sylvestris]
Cluster-11739.6905	0	0.645	8.81799	1.36593e-06	1.8685e-05	uncharacterized protein LOC111407873 [Olea europaea var. sylvestris]
Cluster-11739.8425	0	1.585	8.8212	3.79748e-07	5.87553e-06	K03841 fructose-1,6-bisphosphatase I [EC:3.1.3.11] | (RefSeq) fructose-1,6-bisphosphatase, chloroplastic-like (A)
Cluster-11739.145	0	2.945	8.82243	6.98922e-08	1.26056e-06	K13691 pathogen-inducible salicylic acid glucosyltransferase [EC:2.4.1.-] | (RefSeq) UDP-glycosyltransferase 74E2-like (A)
Cluster-11739.66497	0	1.135	8.82399	8.31494e-08	1.48271e-06	RecName: Full=Protein ENHANCED DISEASE RESISTANCE 2-like;
Cluster-23383.0	0	1.765	8.83066	4.74936e-08	8.84869e-07	K01728 pectate lyase [EC:4.2.2.2] | (RefSeq) probable pectate lyase 5 (A)
Cluster-10220.0	0	2.81	8.83076	6.62373e-07	9.72713e-06	K21383 anthocyanidin 3-O-glucoside 6''-O-acyltransferase [EC:2.3.1.215] | (RefSeq) anthocyanidin 3-O-glucoside 6''-O-acyltransferase-like (A)
Cluster-11739.68425	0	0.795	8.83295	6.80933e-08	1.23064e-06	K19043 E3 ubiquitin-protein ligase RHF [EC:2.3.2.27] | (RefSeq) E3 ubiquitin-protein ligase RHF2A (A)
Cluster-2911.0	0	2.925	8.83351	1.14211e-07	1.98535e-06	RecName: Full=Transcription factor TCP13; AltName: Full=Plastid transcription factor 1; AltName: Full=TFPD;
Cluster-11739.2138	0	31.17	8.83438	4.78153e-06	5.76502e-05	--
Cluster-11739.49472	0	1.155	8.83957	4.56129e-08	8.52152e-07	K15102 solute carrier family 25 (mitochondrial phosphate transporter), member 3 | (RefSeq) mitochondrial phosphate carrier protein 1, mitochondrial-like (A)
Cluster-11739.75964	0	1.1	8.8408	9.54488e-08	1.68251e-06	K13420 LRR receptor-like serine/threonine-protein kinase FLS2 [EC:2.7.11.1] | (RefSeq) LRR receptor-like serine/threonine-protein kinase FLS2 (A)
Cluster-11739.80712	0	0.765	8.84305	8.23739e-07	1.18701e-05	K05681 ATP-binding cassette, subfamily G (WHITE), member 2 | (RefSeq) hypothetical protein (A)
Cluster-11739.8953	0	0.915	8.84684	1.82306e-07	3.02379e-06	K00130 betaine-aldehyde dehydrogenase [EC:1.2.1.8] | (RefSeq) betaine aldehyde dehydrogenase 1, chloroplastic isoform X2 (A)
Cluster-11739.7637	0	0.6	8.85087	2.60345e-07	4.16973e-06	K16578 CLIP-associating protein 1/2 | (RefSeq) CLIP-associated protein-like (A)
Cluster-11739.52876	0	0.845	8.85148	4.15482e-08	7.82634e-07	RecName: Full=Histone-lysine N-methyltransferase SUVR5; EC=2.1.1.43; AltName: Full=C2H2 zinc finger-SET histone methyltransferase; Short=Protein C2H2 SET; AltName: Full=Protein SET DOMAIN GROUP 6; AltName: Full=Suppressor of variegation 3-9-related protein 5; Short=Su(var)3-9-related protein 5;
Cluster-11739.31732	0	1.805	8.85271	1.68176e-06	2.24314e-05	K05658 ATP-binding cassette, subfamily B (MDR/TAP), member 1 [EC:3.6.3.44] | (RefSeq) ABC transporter B family member 11-like (A)
Cluster-11739.663	0	4.755	8.85276	1.01921e-07	1.7884e-06	RecName: Full=Protein CLT2, chloroplastic {ECO:0000303|PubMed:20080670}; AltName: Full=CRT-like transporter 2 {ECO:0000303|PubMed:20080670}; AltName: Full=Chloroquine-resistance transporter-like transporter 2 {ECO:0000303|PubMed:20080670}; Flags: Precursor;
Cluster-11739.2231	0	7.445	8.85293	9.19761e-06	0.000103244	RecName: Full=Lipid transfer-like protein VAS; Flags: Precursor;
Cluster-11739.70516	0	1.13	8.86165	7.91201e-06	9.05479e-05	K08332 vacuolar protein 8 | (RefSeq) U-box domain-containing protein 43-like (A)
Cluster-11739.29365	0	1.995	8.86234	3.55394e-06	4.43439e-05	K20180 vacuolar protein sorting-associated protein 16 | (RefSeq) protein VACUOLELESS1 (A)
Cluster-11739.47255	0	1.285	8.86359	3.76314e-07	5.8268e-06	K12173 BRCA1-A complex subunit BRE | (RefSeq) BRCA1-A complex subunit BRE-like (A)
Cluster-11739.37316	0	1.59	8.86619	1.19405e-07	2.06515e-06	K15397 3-ketoacyl-CoA synthase [EC:2.3.1.199] | (RefSeq) 3-ketoacyl-CoA synthase 4 (A)
Cluster-3101.0	0	2.68	8.8699	2.25841e-07	3.67063e-06	K03695 ATP-dependent Clp protease ATP-binding subunit ClpB | (RefSeq) chaperone protein ClpB1-like (A)
Cluster-11739.26036	0	1.23	8.87022	8.40126e-08	1.49636e-06	K21867 potassium channel | (RefSeq) potassium channel SKOR-like (A)
Cluster-11739.88375	0	1.995	8.874	1.91535e-07	3.1632e-06	K13116 ATP-dependent RNA helicase DDX41 [EC:3.6.4.13] | (RefSeq) uncharacterized protein LOC110093888 isoform X1 (A)
Cluster-11739.17485	0	0.84	8.87887	7.64522e-08	1.36884e-06	K22530 ATPase family AAA domain-containing protein 1 [EC:3.6.1.-] | (RefSeq) protein MSP1-like (A)
Cluster-25339.0	0	9.24	8.87926	1.12135e-07	1.95369e-06	K03695 ATP-dependent Clp protease ATP-binding subunit ClpB | (RefSeq) LOW QUALITY PROTEIN: chaperone protein ClpB3, chloroplastic-like (A)
Cluster-11739.1819	0	1.775	8.88138	5.77591e-08	1.05588e-06	K15277 solute carrier family 35 (adenosine 3'-phospho 5'-phosphosulfate transporter), member B3 | (RefSeq) UDP-galactose/UDP-glucose transporter 4-like isoform X1 (A)
Cluster-10944.0	0	2.205	8.88181	3.98818e-08	7.53784e-07	K03327 multidrug resistance protein, MATE family | (RefSeq) protein DETOXIFICATION 29-like isoform X1 (A)
Cluster-11739.46098	0	1.465	8.88576	8.87853e-07	1.27167e-05	K01255 leucyl aminopeptidase [EC:3.4.11.1] | (RAP-DB) Os02g0794700; Similar to Cytosol aminopeptidase (EC 3.4.11.1) (Leucine aminopeptidase) (LAP) (Leucyl aminopeptidase) (Proline aminopeptidase) (EC 3.4.11.5) (Prolyl aminopeptidase). (A)
Cluster-1902.0	0	2.85	8.88656	1.16508e-07	2.02072e-06	PREDICTED: monoacylglycerol lipase abhd6-A-like isoform X2 [Gossypium arboreum]
Cluster-1262.0	0	2.4	8.88698	4.45246e-08	8.34101e-07	K19476 vacuolar protein sorting-associated protein IST1 | (RefSeq) uncharacterized protein LOC111388618 (A)
Cluster-15175.0	0	3.01	8.89448	4.53242e-08	8.47274e-07	K14500 BR-signaling kinase [EC:2.7.11.1] | (RefSeq) probable serine/threonine-protein kinase At5g41260 (A)
Cluster-11739.59090	0	1.02	8.89598	4.23974e-08	7.97409e-07	K13415 protein brassinosteroid insensitive 1 [EC:2.7.10.1 2.7.11.1] | (RefSeq) uncharacterized protein LOC103413440 isoform X1 (A)
Cluster-2633.0	0	2.125	8.89814	3.38978e-08	6.50477e-07	K14638 solute carrier family 15 (peptide/histidine transporter), member 3/4 | (RefSeq) protein NRT1/ PTR FAMILY 5.2-like (A)
Cluster-11739.64895	0	1.305	8.90057	8.03883e-08	1.43513e-06	K22262 WD repeat and FYVE domain-containing protein 3 | (RefSeq) protein SPIRRIG (A)
Cluster-11739.32662	0	1.395	8.90109	3.5667e-08	6.79761e-07	K14638 solute carrier family 15 (peptide/histidine transporter), member 3/4 | (RefSeq) protein NRT1/ PTR FAMILY 2.13 (A)
Cluster-603.0	0	3.83	8.90449	4.14088e-08	7.80811e-07	K22097 3-O-acetylpapaveroxine carboxylesterase [EC:3.1.1.105] | (RefSeq) carboxylesterase 1-like (A)
Cluster-11739.89697	0	2.32	8.90506	3.91396e-07	6.02998e-06	K05681 ATP-binding cassette, subfamily G (WHITE), member 2 | (RefSeq) hypothetical protein (A)
Cluster-11739.79051	0	2.7	8.90779	3.03119e-08	5.87718e-07	K01661 naphthoate synthase [EC:4.1.3.36] | (RefSeq) 1,4-dihydroxy-2-naphthoyl-CoA synthase, peroxisomal (A)
Cluster-11739.52074	0	1.005	8.91716	6.08574e-07	8.99143e-06	K15333 tRNA guanosine-2'-O-methyltransferase [EC:2.1.1.34] | (RefSeq) uncharacterized protein LOC104224633 (A)
Cluster-11739.28746	0	0.905	8.91801	3.13417e-08	6.05966e-07	--
Cluster-11739.51844	0	1.18	8.91801	3.13417e-08	6.05966e-07	K14207 solute carrier family 38 (sodium-coupled neutral amino acid transporter), member 2 | (RefSeq) probable sodium-coupled neutral amino acid transporter 6 (A)
Cluster-11739.1462	0	3.81	8.9206	2.81508e-08	5.4841e-07	K13422 transcription factor MYC2 | (RefSeq) transcription factor MYC2-like (A)
Cluster-11739.59247	0	1.565	8.92085	6.40185e-08	1.16246e-06	K07953 GTP-binding protein SAR1 [EC:3.6.5.-] | (RefSeq) GTP-binding protein SAR1A-like (A)
Cluster-11739.25846	0	1.745	8.92464	2.79513e-08	5.45215e-07	K01376 UFM1-specific protease 2 [EC:3.4.22.-] | (RefSeq) probable Ufm1-specific protease (A)
Cluster-2656.0	0	3.62	8.92753	2.69967e-08	5.27934e-07	RecName: Full=Axial regulator YABBY 1; AltName: Full=Fl-54; AltName: Full=Protein ABNORMAL FLORAL ORGANS; AltName: Full=Protein FILAMENTOUS FLOWER; AltName: Full=Protein antherless;
Cluster-11739.81515	0	4.345	8.93041	2.6778e-08	5.24323e-07	K13691 pathogen-inducible salicylic acid glucosyltransferase [EC:2.4.1.-] | (RefSeq) UDP-glycosyltransferase 74E2 (A)
Cluster-1363.0	0	1.94	8.93397	1.80868e-07	3.00398e-06	K00679 phospholipid:diacylglycerol acyltransferase [EC:2.3.1.158] | (RefSeq) hypothetical protein (A)
Cluster-11739.58729	0	1.205	8.93486	1.73356e-06	2.30724e-05	K05857 phosphatidylinositol phospholipase C, delta [EC:3.1.4.11] | (RefSeq) PI-phospholipase C PLC4 (A)
Cluster-11739.83371	0	0.66	8.9395	4.41155e-08	8.27446e-07	K16075 magnesium transporter | (RefSeq) magnesium transporter MRS2-11, chloroplastic-like (A)
Cluster-11739.88927	0	2.09	8.94093	3.3181e-08	6.38516e-07	K08202 MFS transporter, OCT family, solute carrier family 22 (organic cation transporter), member 4/5 | (RefSeq) organic cation/carnitine transporter 4-like (A)
Cluster-11739.85586	0	1.77	8.94195	3.28097e-08	6.31767e-07	--
Cluster-11739.77322	0	0.68	8.94723	5.60263e-08	1.02735e-06	K01535 H+-transporting ATPase [EC:7.1.2.1] | (RefSeq) ATPase 10, plasma membrane-type-like (A)
Cluster-24686.0	0	1.665	8.94774	3.47583e-08	6.65537e-07	K00521 ferric-chelate reductase [EC:1.16.1.7] | (RefSeq) ferric reduction oxidase 8, mitochondrial isoform X1 (A)
Cluster-11739.12851	0	1.59	8.9498	1.18698e-06	1.652e-05	RecName: Full=Uncharacterized protein At4g18490;
Cluster-11739.22935	0	0.58	8.9525	1.01981e-06	1.44119e-05	K01681 aconitate hydratase [EC:4.2.1.3] | (RefSeq) uncharacterized protein LOC106439784 (A)
Cluster-1355.0	0	3.36	8.95307	3.36537e-08	6.46197e-07	K13424 WRKY transcription factor 33 | (RefSeq) WRKY transcription factor (A)
Cluster-11739.29605	0	1.52	8.95596	3.77282e-08	7.1594e-07	K22066 BolA-like protein 1 | (RefSeq) protein BOLA4, chloroplastic/mitochondrial (A)
Cluster-6268.0	0	2.12	8.96002	1.2855e-07	2.20819e-06	K17871 NADH:ubiquinone reductase (non-electrogenic) [EC:1.6.5.9] | (RefSeq) internal alternative NAD(P)H-ubiquinone oxidoreductase A1, mitochondrial isoform X1 (A)
Cluster-2583.0	0	3.35	8.96371	2.4805e-08	4.89275e-07	PREDICTED: uncharacterized protein LOC105963939 [Erythranthe guttata]
Cluster-11739.46192	0	4.05	8.96943	2.0474e-06	2.69116e-05	K19747 BAHD acyltransferase [EC:2.3.1.-] | (RefSeq) BAHD acyltransferase DCR-like (A)
Cluster-11739.82333	0	0.87	8.9708	3.51789e-08	6.72544e-07	K00573 protein-L-isoaspartate(D-aspartate) O-methyltransferase [EC:2.1.1.77] | (RefSeq) protein-L-isoaspartate O-methyltransferase 1-like (A)
Cluster-9665.0	0	4.495	8.97543	2.17606e-08	4.33114e-07	K01510 apyrase [EC:3.6.1.5] | (RefSeq) probable apyrase 6 isoform X1 (A)
Cluster-1080.0	0	11.25	8.97648	2.67423e-08	5.23791e-07	K19613 leucine-rich repeat protein SHOC2 | (RefSeq) putative receptor-like protein kinase At3g47110 (A)
Cluster-11739.13102	0	1.995	8.97976	5.35324e-08	9.85733e-07	K13415 protein brassinosteroid insensitive 1 [EC:2.7.10.1 2.7.11.1] | (RefSeq) systemin receptor SR160-like (A)
Cluster-11739.83827	0	3.36	8.98142	8.73486e-08	1.55039e-06	--
Cluster-11739.16259	0	4.245	8.98517	2.00968e-08	4.03803e-07	K09591 steroid 5-alpha-reductase [EC:1.3.1.22] | (RefSeq) 3-oxo-5-alpha-steroid 4-dehydrogenase 1-like (A)
Cluster-11739.45334	0	1.63	8.98644	2.02842e-07	3.33205e-06	K23260 scopoletin glucosyltransferase [EC:2.4.1.128] | (RefSeq) scopoletin glucosyltransferase-like (A)
Cluster-11739.50453	0	2.225	8.98934	2.11693e-08	4.22301e-07	--
Cluster-15563.0	0	0.83	8.99147	7.1548e-08	1.28929e-06	K10999 cellulose synthase A [EC:2.4.1.12] | (RefSeq) cellulose synthase A catalytic subunit 7 [UDP-forming] (A)
Cluster-11739.88575	0	1.71	8.99373	1.04258e-07	1.82525e-06	K09422 transcription factor MYB, plant | (RefSeq) transcription factor MYB4-like (A)
Cluster-3950.0	0	7.195	8.99661	1.26455e-07	2.17666e-06	K13993 HSP20 family protein | (RefSeq) 18.1 kDa class I heat shock protein-like (A)
Cluster-11739.84078	0	1.49	8.99809	2.05629e-08	4.12209e-07	K00729 dolichyl-phosphate beta-glucosyltransferase [EC:2.4.1.117] | (RefSeq) dolichyl-phosphate beta-glucosyltransferase-like (A)
Cluster-11739.65061	0	1.23	9.00223	1.84638e-08	3.73171e-07	K13430 serine/threonine-protein kinase PBS1 [EC:2.7.11.1] | (RefSeq) serine/threonine-protein kinase PBS1-like (A)
Cluster-22764.0	0	3.42	9.00312	4.00071e-07	6.1513e-06	K14085 aldehyde dehydrogenase family 7 member A1 [EC:1.2.1.31 1.2.1.8 1.2.1.3] | (RefSeq) aldehyde dehydrogenase family 2 member C4-like (A)
Cluster-944.0	0	6.325	9.00465	2.10263e-08	4.19858e-07	K22422 protein downstream neighbor of Son | (RefSeq) hypothetical protein (A)
Cluster-11739.63039	0	1.03	9.0077	1.7278e-08	3.51283e-07	K09838 zeaxanthin epoxidase [EC:1.14.15.21] | (RefSeq) zeaxanthin epoxidase, chloroplastic-like isoform X1 (A)
Cluster-11739.71012	0	0.92	9.01452	1.81326e-08	3.67201e-07	K19043 E3 ubiquitin-protein ligase RHF [EC:2.3.2.27] | (RefSeq) E3 ubiquitin-protein ligase RHF2A (A)
Cluster-11739.25151	0	1.705	9.01862	1.98955e-08	4.00266e-07	K19043 E3 ubiquitin-protein ligase RHF [EC:2.3.2.27] | (RefSeq) E3 ubiquitin-protein ligase RHF2A-like (A)
Cluster-11739.48765	0	1.795	9.01999	2.0702e-08	4.14322e-07	K14638 solute carrier family 15 (peptide/histidine transporter), member 3/4 | (RefSeq) protein NRT1/ PTR FAMILY 3.1-like (A)
Cluster-11739.52916	0	3.42	9.02135	2.72606e-08	5.32925e-07	K13066 caffeic acid 3-O-methyltransferase [EC:2.1.1.68] | (RefSeq) caffeic acid 3-O-methyltransferase 2 (A)
Cluster-11739.11038	0	7.36	9.02266	4.25826e-06	5.20142e-05	putative hydrolase C777.06c isoform X2 [Olea europaea var. sylvestris]
Cluster-19227.0	0	5.445	9.0241	2.36762e-08	4.69115e-07	unnamed protein product [Coffea canephora]
Cluster-11739.31977	0	1.63	9.02739	4.49403e-08	8.41119e-07	K17560 unconventional prefoldin RPB5 interactor 1 | (RefSeq) RNA polymerase II subunit 5-mediating protein homolog isoform X1 (A)
Cluster-11739.62549	0	1.1	9.03422	1.74523e-08	3.5457e-07	K14399 polyribonucleotide 5'-hydroxyl-kinase [EC:2.7.1.78] | (RefSeq) Clp1-domain-containing protein (A)
Cluster-6022.0	0	5.68	9.03599	2.62946e-08	5.16174e-07	K16221 transcription factor TCP21 (protein CCA1 HIKING EXPEDITION) | (RefSeq) transcription factor TCP7 (A)
Cluster-11739.49212	0	0.55	9.03925	1.19781e-07	2.07048e-06	unnamed protein product [Coffea canephora]
Cluster-11739.75404	0	1.415	9.04051	3.39083e-08	6.50477e-07	K17710 pentatricopeptide repeat domain-containing protein 1 | (RefSeq) pentatricopeptide repeat-containing protein At5g21222-like (A)
Cluster-11739.6344	0	0.795	9.04166	1.42959e-08	2.95737e-07	unnamed protein product [Coffea canephora]
Cluster-11739.5217	0	1.37	9.04196	1.63962e-08	3.34983e-07	K13435 serine/threonine-protein kinase Pto | (RefSeq) Pto; serine/threonine protein kinase Pto (A)
Cluster-11739.56096	0	0.535	9.04405	6.16005e-07	9.09176e-06	K11978 E3 ubiquitin-protein ligase UBR3 [EC:2.3.2.27] | (RefSeq) E3 ubiquitin-protein ligase PRT6-like isoform X1 (A)
Cluster-11739.48105	0	2.89	9.04504	1.76478e-08	3.57973e-07	unnamed protein product [Coffea canephora]
Cluster-11739.87238	0	1.33	9.04773	1.59185e-08	3.26278e-07	unnamed protein product [Coffea canephora]
Cluster-11739.17572	0	3.92	9.05201	1.36798e-08	2.83947e-07	K00679 phospholipid:diacylglycerol acyltransferase [EC:2.3.1.158] | (RefSeq) hypothetical protein (A)
Cluster-14497.0	0	4.655	9.05249	7.5076e-08	1.34655e-06	K18677 galacturonokinase [EC:2.7.1.44] | (RefSeq) galacturonokinase (A)
Cluster-11739.88282	0	2.455	9.05364	2.37496e-08	4.70156e-07	K14638 solute carrier family 15 (peptide/histidine transporter), member 3/4 | (RefSeq) protein NRT1/ PTR FAMILY 2.13-like (A)
Cluster-11739.13043	0	1.485	9.05406	1.63336e-08	3.33847e-07	K05387 glutamate receptor, ionotropic, plant | (RefSeq) glutamate receptor 2.1-like (A)
Cluster-11739.3783	0	1.34	9.05864	1.4946e-08	3.07633e-07	K05387 glutamate receptor, ionotropic, plant | (RefSeq) glutamate receptor 2.7-like (A)
Cluster-11739.65395	0	1.29	9.06097	1.31024e-08	2.73345e-07	RecName: Full=Glycolipid transfer protein 1 {ECO:0000303|PubMed:16309699};
Cluster-11739.2753	0	8.495	9.06185	5.24555e-06	6.2546e-05	K01177 beta-amylase [EC:3.2.1.2] | (RefSeq) beta-amylase 5 (A)
Cluster-11739.89915	0	1.2	9.06201	1.30119e-08	2.71642e-07	unnamed protein product [Coffea canephora]
Cluster-11739.68010	0	4.355	9.06434	1.44237e-08	2.98081e-07	K09264 MADS-box transcription factor, plant | (RefSeq) floral homeotic protein AGAMOUS isoform X1 (A)
Cluster-11739.89764	0	5.87	9.06829	5.26448e-07	7.86437e-06	--
Cluster-11739.61753	0	1.17	9.0706	1.47836e-08	3.04597e-07	K20027 palmitoyltransferase ZDHHC1/11 [EC:2.3.1.225] | (RefSeq) probable protein S-acyltransferase 22 (A)
Cluster-11739.2729	0	5.49	9.07111	1.31334e-07	2.25119e-06	K15382 solute carrier family 50 (sugar transporter) | (RefSeq) bidirectional sugar transporter NEC1-like (A)
Cluster-11739.87905	0	4.405	9.07976	1.16273e-08	2.44564e-07	K17098 annexin D | (RefSeq) annexin-like protein RJ4 (A)
Cluster-11739.51492	0	1.29	9.08005	3.89434e-08	7.36953e-07	RecName: Full=Golgin candidate 4; Short=AtGC4;
Cluster-11739.54047	0	1.645	9.0807	2.69602e-07	4.29482e-06	K15378 solute carrier family 45, member 1/2/4 | (RefSeq) sucrose transport protein SUC3 isoform X1 (A)
Cluster-2841.0	0	7.635	9.08693	9.11521e-07	1.3007e-05	K05387 glutamate receptor, ionotropic, plant | (RefSeq) LOW QUALITY PROTEIN: glutamate receptor 2.3-like (A)
Cluster-22517.0	0	3.835	9.09242	1.0859e-08	2.29345e-07	K00660 chalcone synthase [EC:2.3.1.74] | (RefSeq) chalcone synthase 2 (A)
Cluster-11739.28917	0	5.125	9.09344	1.10452e-08	2.33116e-07	K14207 solute carrier family 38 (sodium-coupled neutral amino acid transporter), member 2 | (RefSeq) probable sodium-coupled neutral amino acid transporter 6 (A)
Cluster-726.0	0	1.285	9.09747	2.39873e-08	4.74514e-07	K13418 somatic embryogenesis receptor kinase 1 [EC:2.7.10.1 2.7.11.1] | (RefSeq) hypothetical protein (A)
Cluster-11739.62980	0	1.515	9.10162	4.93926e-08	9.17471e-07	K08245 phytepsin [EC:3.4.23.40] | (RefSeq) aspartic proteinase-like (A)
Cluster-11739.68172	0	6.19	9.10236	2.97215e-08	5.76998e-07	PREDICTED: uncharacterized protein LOC109222431 isoform X2 [Nicotiana attenuata]
Cluster-11739.54069	0	1.585	9.10792	1.32538e-08	2.75943e-07	K03120 transcription initiation factor TFIID TATA-box-binding protein | (RefSeq) TATA-box-binding protein 2-like (A)
Cluster-11739.3464	0	4.9	9.11167	1.43218e-07	2.43589e-06	RecName: Full=Protodermal factor 1; Flags: Precursor;
Cluster-3044.0	0	1.975	9.11561	1.003e-08	2.13006e-07	K05681 ATP-binding cassette, subfamily G (WHITE), member 2 | (RefSeq) ABC transporter G family member 9-like (A)
Cluster-4388.0	0	1.275	9.11815	9.50204e-09	2.02563e-07	K17086 transmembrane 9 superfamily member 2/4 | (RefSeq) uncharacterized LOC101300290 (A)
Cluster-11739.41393	0	1.105	9.11836	2.69446e-08	5.2725e-07	K15285 solute carrier family 35, member E3 | (RefSeq) UDP-galactose transporter 2-like isoform X1 (A)
Cluster-11739.47493	0	1.545	9.11897	4.14471e-08	7.80968e-07	PREDICTED: uncharacterized protein LOC104087502 [Nicotiana tomentosiformis]
Cluster-11739.48303	0	0.81	9.1196	9.38138e-08	1.65607e-06	K05658 ATP-binding cassette, subfamily B (MDR/TAP), member 1 [EC:3.6.3.44] | (RefSeq) ABC transporter B family member 2-like (A)
Cluster-11739.67109	0	1.785	9.1213	1.36218e-08	2.82934e-07	K17964 leucine-rich PPR motif-containing protein, mitochondrial | (RefSeq) pentatricopeptide repeat-containing protein At5g55840 isoform X1 (A)
Cluster-11739.75197	0	29.01	9.12229	3.42634e-08	6.56674e-07	K10573 ubiquitin-conjugating enzyme E2 A [EC:2.3.2.23] | (RefSeq) ubiquitin-conjugating enzyme E2 2 (A)
Cluster-11739.52354	0	1.335	9.1236	3.72491e-08	7.0794e-07	K15015 solute carrier family 32 (vesicular inhibitory amino acid transporter) | (RefSeq) uncharacterized protein LOC107609646 isoform X1 (A)
Cluster-11739.15319	0	1.605	9.12728	2.24985e-06	2.93096e-05	K00995 CDP-diacylglycerol---glycerol-3-phosphate 3-phosphatidyltransferase [EC:2.7.8.5] | (RefSeq) CDP-diacylglycerol--glycerol-3-phosphate 3-phosphatidyltransferase 1, chloroplastic-like (A)
Cluster-11739.5908	0	1.755	9.12952	2.03368e-07	3.3398e-06	K13420 LRR receptor-like serine/threonine-protein kinase FLS2 [EC:2.7.11.1] | (RefSeq) LRR receptor-like serine/threonine-protein kinase FLS2 (A)
Cluster-11739.3868	0	5.165	9.13077	9.81794e-09	2.08719e-07	unnamed protein product [Coffea canephora]
Cluster-11739.51734	0	6.865	9.13092	4.43056e-07	6.74309e-06	K08145 MFS transporter, SP family, solute carrier family 2 (facilitated glucose transporter), member 8 | (RefSeq) sugar transporter ERD6-like 16 (A)
Cluster-11739.54501	0	1.745	9.13284	2.57626e-07	4.13047e-06	K05605 3-hydroxyisobutyryl-CoA hydrolase [EC:3.1.2.4] | (RefSeq) 3-hydroxyisobutyryl-CoA hydrolase-like protein 3, mitochondrial (A)
Cluster-1803.0	0	4.155	9.13619	9.57223e-09	2.03989e-07	K00679 phospholipid:diacylglycerol acyltransferase [EC:2.3.1.158] | (RefSeq) hypothetical protein (A)
Cluster-11739.37562	0	1.165	9.13622	6.87902e-07	1.00588e-05	K04382 serine/threonine-protein phosphatase 2A catalytic subunit [EC:3.1.3.16] | (RefSeq) serine/threonine-protein phosphatase PP2A-1 catalytic subunit-like (A)
Cluster-11739.11017	0	5.33	9.13744	9.84235e-08	1.73148e-06	RecName: Full=Blue copper protein; Flags: Precursor;
Cluster-11739.4378	0	4.545	9.13813	3.9395e-07	6.06325e-06	K15472 premnaspirodiene oxygenase [EC:1.14.14.151] | (RefSeq) premnaspirodiene oxygenase-like (A)
Cluster-11739.18365	0	1.11	9.13905	2.96988e-06	3.7645e-05	K20718 LRR receptor-like serine/threonine-protein kinase ERECTA [EC:2.7.11.1] | (RefSeq) LRR receptor-like serine/threonine-protein kinase ERECTA (A)
Cluster-11739.44090	0	1.91	9.14303	1.29916e-08	2.71311e-07	K14321 nucleoporin-like protein 2 | (RefSeq) zinc finger CCCH domain-containing protein 46 isoform X1 (A)
Cluster-1647.0	0	9.975	9.14471	6.81746e-07	9.98303e-06	hypothetical protein CICLE_v10002714mg [Citrus clementina]
Cluster-4675.0	0	3.24	9.14682	1.06785e-08	2.25687e-07	K12309 beta-galactosidase [EC:3.2.1.23] | (Kazusa) Lj3g3v0323160.1; - (A)
Cluster-11739.85432	0	1.05	9.14977	2.26198e-07	3.6745e-06	K10277 lysine-specific demethylase 8 [EC:1.14.11.27] | (RefSeq) lysine-specific demethylase JMJ30 (A)
Cluster-11739.79472	0	1.44	9.15457	7.59605e-09	1.64613e-07	K17500 integrin-linked kinase-associated serine/threonine phosphatase 2C [EC:3.1.3.16] | (RefSeq) WAT1-related protein At3g18200 isoform X1 (A)
Cluster-11739.89435	0	1.605	9.15895	8.50052e-09	1.82861e-07	K03253 translation initiation factor 3 subunit B | (RefSeq) eukaryotic translation initiation factor 3 subunit B-like (A)
Cluster-1098.0	0	1.94	9.15984	1.01756e-08	2.15875e-07	K15813 beta-amyrin synthase [EC:5.4.99.39] | (RefSeq) beta-amyrin synthase (A)
Cluster-11739.78710	0	0.965	9.16395	2.00976e-08	4.03803e-07	K13459 disease resistance protein RPS2 | (RefSeq) probable disease resistance protein At4g27220 (A)
Cluster-11739.46582	0	1.61	9.16783	7.61313e-09	1.64925e-07	K03979 GTPase [EC:3.6.5.-] | (RefSeq) predicted protein (A)
Cluster-11739.37743	0	1.355	9.16973	2.51681e-07	4.04466e-06	RecName: Full=Probable folate-biopterin transporter 3;
Cluster-11739.27301	0	2.17	9.17	6.96137e-09	1.51822e-07	K09264 MADS-box transcription factor, plant | (RefSeq) truncated transcription factor CAULIFLOWER A isoform X1 (A)
Cluster-2555.0	0	6.795	9.17805	1.63321e-07	2.73993e-06	K22246 tyramine N-feruloyltransferase [EC:2.3.1.110] | (RefSeq) tyramine N-feruloyltransferase 4/11-like (A)
Cluster-11739.31191	0	1.605	9.18885	1.98858e-07	3.27447e-06	K16569 gamma-tubulin complex component 2 | (RefSeq) gamma-tubulin complex component 2-like (A)
Cluster-11739.23935	0	1.37	9.19044	9.03268e-09	1.93294e-07	K15078 structure-specific endonuclease subunit SLX1 [EC:3.6.1.-] | (RefSeq) putative disease resistance protein RGA1 (A)
Cluster-1048.0	0	9.355	9.19165	8.94416e-09	1.91467e-07	RecName: Full=Organ-specific protein S2;
Cluster-11739.88686	0	2.395	9.19373	7.15573e-09	1.55785e-07	PREDICTED: uncharacterized protein LOC107937561 [Gossypium hirsutum]
Cluster-991.0	0	2.2	9.19703	1.97434e-07	3.25364e-06	unnamed protein product [Coffea canephora]
Cluster-19972.0	0	2.72	9.19826	6.41478e-09	1.41001e-07	K01285 lysosomal Pro-X carboxypeptidase [EC:3.4.16.2] | (RefSeq) lysosomal Pro-X carboxypeptidase (A)
Cluster-23127.1	0	3.01	9.20335	3.31915e-07	5.1903e-06	RecName: Full=Homeobox protein knotted-1-like 1; AltName: Full=Homeobox protein HOS16; AltName: Full=Homeobox protein OSH6;
Cluster-27356.0	0	1.725	9.20609	5.64088e-09	1.25108e-07	K15042 importin subunit alpha-6/7 | (RefSeq) importin subunit alpha-like (A)
Cluster-11739.21544	0	2.48	9.20702	1.74569e-08	3.5457e-07	K00700 1,4-alpha-glucan branching enzyme [EC:2.4.1.18] | (RefSeq) 1,4-alpha-glucan-branching enzyme, chloroplastic/amyloplastic-like (A)
Cluster-11739.39803	0	1.655	9.20751	1.05985e-08	2.2415e-07	PREDICTED: uncharacterized protein LOC109225840 isoform X2 [Nicotiana attenuata]
Cluster-11739.47647	0	1.84	9.20764	2.08545e-08	4.16697e-07	K06617 raffinose synthase [EC:2.4.1.82] | (RefSeq) probable galactinol--sucrose galactosyltransferase 2 (A)
Cluster-11739.70926	0	0.9	9.20885	7.21272e-08	1.29897e-06	K12878 THO complex subunit 1 | (RefSeq) THO complex subunit 1-like (A)
Cluster-11739.66010	0	1.08	9.21178	5.48518e-09	1.21919e-07	unnamed protein product [Coffea canephora]
Cluster-11739.24845	0	0.935	9.21835	6.16365e-09	1.35967e-07	K03434 N-acetylglucosaminylphosphatidylinositol deacetylase [EC:3.5.1.89] | (RefSeq) probable N-acetylglucosaminyl-phosphatidylinositol de-N-acetylase (A)
Cluster-11739.46565	0	4.235	9.21863	5.29236e-09	1.17889e-07	K14709 solute carrier family 39 (zinc transporter), member 1/2/3 | (RefSeq) zip3; zinc transporter 5-like (A)
Cluster-5163.0	0	4.895	9.22136	2.78168e-08	5.42763e-07	unnamed protein product [Coffea canephora]
Cluster-11739.23666	0	1.135	9.22504	2.06438e-08	4.13427e-07	K01180 endo-1,3(4)-beta-glucanase [EC:3.2.1.6] | (RefSeq) uncharacterized protein LOC111487562 (A)
Cluster-11739.6743	0	3.83	9.22809	1.73317e-07	2.8941e-06	K05681 ATP-binding cassette, subfamily G (WHITE), member 2 | (RefSeq) hypothetical protein (A)
Cluster-11739.46345	0	1.89	9.23159	5.88423e-09	1.3013e-07	K19466 ATP-dependent RNA helicase DDX59 [EC:3.6.4.13] | (RefSeq) DEAD-box ATP-dependent RNA helicase 41 (A)
Cluster-11739.88603	0	4.74	9.23353	1.10009e-08	2.32261e-07	K13066 caffeic acid 3-O-methyltransferase [EC:2.1.1.68] | (RefSeq) caffeic acid 3-O-methyltransferase 2 (A)
Cluster-11739.48874	0	8.315	9.23443	1.21452e-06	1.68499e-05	RecName: Full=Non-specific lipid transfer protein GPI-anchored 2; Short=AtLTPG-2; Short=Protein LTP-GPI-ANCHORED 2; AltName: Full=Xylogen-like protein 5; Short=AtXYP5; Flags: Precursor;
Cluster-11739.2350	0	3.775	9.23721	5.31674e-08	9.79892e-07	K03327 multidrug resistance protein, MATE family | (RefSeq) protein DETOXIFICATION 33-like (A)
Cluster-17123.0	0	3.55	9.2428	8.07003e-08	1.44023e-06	--
Cluster-8683.0	0	3.12	9.2452	1.8907e-07	3.1267e-06	K03327 multidrug resistance protein, MATE family | (RefSeq) protein TRANSPARENT TESTA 12-like (A)
Cluster-11739.47984	0	0.865	9.24698	1.1397e-07	1.98174e-06	K03231 elongation factor 1-alpha | (RefSeq) elongation factor 1-alpha (A)
Cluster-8215.0	0	3.79	9.24774	5.15262e-09	1.15193e-07	unnamed protein product [Coffea canephora]
Cluster-11739.67690	0	2.625	9.24895	8.36375e-09	1.80234e-07	K15026 translation initiation factor 2A | (RefSeq) eukaryotic translation initiation factor 2A isoform X1 (A)
Cluster-14095.0	0	2.595	9.25042	1.09625e-06	1.53895e-05	K13260 isoflavone/4'-methoxyisoflavone 2'-hydroxylase [EC:1.14.14.90 1.14.14.89] | (RefSeq) cytochrome P450 81E8-like isoform X1 (A)
Cluster-11739.76633	0	1.29	9.252	6.74697e-07	9.88923e-06	K09122 uncharacterized protein | (RefSeq) uncharacterized protein LOC8057957 (A)
Cluster-13222.0	0	1.295	9.25554	4.57699e-08	8.54565e-07	K14638 solute carrier family 15 (peptide/histidine transporter), member 3/4 | (RefSeq) protein NRT1/ PTR FAMILY 5.9 (A)
Cluster-11739.86900	0	11.515	9.26634	1.80275e-08	3.65193e-07	K13413 mitogen-activated protein kinase kinase 4/5 [EC:2.7.12.2] | (RefSeq) mitogen-activated protein kinase kinase 5-like (A)
Cluster-11739.48296	0	4.245	9.26863	1.67327e-08	3.41211e-07	K05573 NAD(P)H-quinone oxidoreductase subunit 2 [EC:7.1.1.2] | (RefSeq) ndhB, B9N47_pgp024; NADH dehydrogenase subunit 2 (A)
Cluster-11739.15791	0	1.405	9.2687	1.84978e-07	3.06453e-06	unnamed protein product [Coffea canephora]
Cluster-11739.83343	0	1.355	9.27075	1.85056e-06	2.45075e-05	K17964 leucine-rich PPR motif-containing protein, mitochondrial | (RefSeq) pentatricopeptide repeat-containing protein At5g61990, mitochondrial (A)
Cluster-11739.7472	0	0.98	9.27849	1.83051e-06	2.42629e-05	K20478 golgin subfamily B member 1 | (RefSeq) GRIP and coiled-coil domain-containing protein 2 (A)
Cluster-1607.0	0	5.665	9.2785	5.14134e-09	1.15025e-07	RecName: Full=Fasciclin-like arabinogalactan protein 11; Flags: Precursor;
Cluster-11739.7016	0	1.905	9.27999	1.03385e-08	2.19028e-07	K12173 BRCA1-A complex subunit BRE | (RefSeq) BRCA1-A complex subunit BRE-like (A)
Cluster-11739.77194	0	1.7	9.28182	1.47225e-08	3.03643e-07	K21989 calcium permeable stress-gated cation channel | (RefSeq) CSC1-like protein RXW8 (A)
Cluster-18610.0	0	7.37	9.297	4.2241e-08	7.94709e-07	--
Cluster-2153.0	0	11.325	9.30027	4.64256e-09	1.04627e-07	uncharacterized protein LOC111367595 [Olea europaea var. sylvestris]
Cluster-11739.68712	0	1.835	9.30181	7.22254e-09	1.57128e-07	K00128 aldehyde dehydrogenase (NAD+) [EC:1.2.1.3] | (RefSeq) aldehyde dehydrogenase family 3 member H1-like (A)
Cluster-11739.25998	0	1.89	9.30219	5.45774e-09	1.2137e-07	K13648 alpha-1,4-galacturonosyltransferase [EC:2.4.1.43] | (RefSeq) polygalacturonate 4-alpha-galacturonosyltransferase (A)
Cluster-23965.0	0	1.85	9.30861	5.39032e-09	1.1994e-07	K13172 serine/arginine repetitive matrix protein 2 | (RefSeq) uncharacterized protein LOC112276783 isoform X1 (A)
Cluster-11739.68697	0	2.435	9.31044	6.66119e-08	1.206e-06	MENTAL domain-containing protein [Cynara cardunculus var. scolymus]
Cluster-11739.3998	0	2.045	9.31278	1.72286e-07	2.88168e-06	RecName: Full=RHOMBOID-like protein 3 {ECO:0000303|PubMed:16223493, ECO:0000303|PubMed:17181860}; Short=AtRBL3 {ECO:0000303|PubMed:16223493, ECO:0000303|PubMed:17181860}; EC=3.4.21.- {ECO:0000305};
Cluster-11739.67955	0	1.5	9.31785	2.99218e-09	6.90526e-08	unnamed protein product [Coffea canephora]
Cluster-27176.1	0	2.46	9.31872	5.16704e-09	1.15474e-07	RecName: Full=Protein TIFY 5A {ECO:0000303|PubMed:17499004}; AltName: Full=Jasmonate ZIM domain-containing protein 8 {ECO:0000303|PubMed:17637675};
Cluster-23665.0	0	3.66	9.32144	9.2909e-09	1.98337e-07	--
Cluster-11739.63736	0	11.65	9.32249	4.9112e-09	1.10277e-07	Heat shock protein DnaJ, cysteine-rich domain containing protein [Parasponia andersonii]
Cluster-11739.32548	0	1.525	9.32249	4.9112e-09	1.10277e-07	K03145 transcription elongation factor S-II | (RefSeq) transcription elongation factor TFIIS (A)
Cluster-11739.45655	0	3.165	9.32315	2.17196e-07	3.54511e-06	hypothetical protein B456_001G145000 [Gossypium raimondii]
Cluster-11739.65127	0	1.745	9.32531	2.85174e-09	6.59849e-08	K00729 dolichyl-phosphate beta-glucosyltransferase [EC:2.4.1.117] | (RefSeq) dolichyl-phosphate beta-glucosyltransferase-like (A)
Cluster-5782.1	0	2.42	9.33987	2.88364e-09	6.66728e-08	K05681 ATP-binding cassette, subfamily G (WHITE), member 2 | (RefSeq) hypothetical protein (A)
Cluster-11739.49425	0	2.02	9.34324	5.60083e-09	1.2431e-07	K14066 geranyl diphosphate synthase [EC:2.5.1.1] | (RefSeq) solanesyl diphosphate synthase 3, chloroplastic/mitochondrial (A)
Cluster-15592.0	0	7.625	9.34692	3.48349e-09	7.9792e-08	RecName: Full=Auxin-binding protein ABP20; Flags: Precursor;
Cluster-11739.34722	0	1.93	9.34944	6.2875e-09	1.38501e-07	K20178 vacuolar protein sorting-associated protein 8 | (RefSeq) hypothetical protein (A)
Cluster-11739.87888	0	2.385	9.35046	2.51037e-09	5.85487e-08	K08202 MFS transporter, OCT family, solute carrier family 22 (organic cation transporter), member 4/5 | (RefSeq) organic cation/carnitine transporter 4 (A)
Cluster-11739.29968	0	1.495	9.3517	5.90333e-09	1.30506e-07	K13141 integrator complex subunit 4 | (RefSeq) protein SIEL-like (A)
Cluster-11739.50188	0	1.125	9.35961	6.55164e-08	1.18756e-06	K17098 annexin D | (RefSeq) annexin D2-like (A)
Cluster-2363.0	0	2.71	9.36002	1.68031e-08	3.42534e-07	K12153 phenylalanine N-monooxygenase [EC:1.14.14.40] | (RefSeq) isoleucine N-monooxygenase 2-like (A)
Cluster-1512.0	0	4.44	9.36226	3.98312e-09	9.06625e-08	K09264 MADS-box transcription factor, plant | (RefSeq) TM29, LeSEP1; MADS-box protein (A)
Cluster-11739.13086	0	2.72	9.36293	1.2512e-07	2.15551e-06	K17098 annexin D | (RefSeq) annexin-like protein RJ4 (A)
Cluster-11739.52715	0	7.58	9.36845	2.42371e-09	5.66995e-08	--
Cluster-11739.75032	0	1.935	9.3733	2.1434e-09	5.06459e-08	K14638 solute carrier family 15 (peptide/histidine transporter), member 3/4 | (RefSeq) protein NRT1/ PTR FAMILY 2.13 (A)
Cluster-11739.21598	0	1.395	9.38492	1.9873e-06	2.61831e-05	K15747 beta-ring hydroxylase [EC:1.14.-.-] | (RefSeq) Cytochrome P450 97B2, chloroplastic (A)
Cluster-11739.1731	0	2.055	9.39103	2.96052e-09	6.83733e-08	K01728 pectate lyase [EC:4.2.2.2] | (RefSeq) probable pectate lyase 7 (A)
Cluster-11739.23907	0	4.21	9.3939	5.22474e-09	1.16594e-07	K02974 small subunit ribosomal protein S24e | (RefSeq) 40S ribosomal protein S24-1 (A)
Cluster-4130.0	0	10.505	9.39659	1.91717e-09	4.57725e-08	putative cell wall protein [Olea europaea var. sylvestris]
Cluster-11739.62490	0	2.165	9.39813	2.74877e-09	6.37942e-08	K14207 solute carrier family 38 (sodium-coupled neutral amino acid transporter), member 2 | (RefSeq) sodium-coupled neutral amino acid transporter 5-like (A)
Cluster-11739.89816	0	1.53	9.40257	9.24959e-09	1.97661e-07	unnamed protein product [Coffea canephora]
Cluster-12755.0	0	3.355	9.41341	2.07864e-08	4.15848e-07	K22395 cinnamyl-alcohol dehydrogenase [EC:1.1.1.195] | (RefSeq) berberine bridge enzyme-like 15 (A)
Cluster-11739.30580	0	1.345	9.42099	1.78401e-09	4.29266e-08	--
Cluster-771.0	0	6.77	9.42099	1.78401e-09	4.29266e-08	RecName: Full=Fasciclin-like arabinogalactan protein 12; Flags: Precursor;
Cluster-11739.36817	0	0.99	9.43542	1.51601e-09	3.68674e-08	K17602 YLP motif-containing protein 1 | (RefSeq) uncharacterized protein LOC111388721 isoform X1 (A)
Cluster-13623.0	0	2.43	9.43613	4.81115e-09	1.08228e-07	K20718 LRR receptor-like serine/threonine-protein kinase ERECTA [EC:2.7.11.1] | (RefSeq) LRR receptor-like serine/threonine-protein kinase ERECTA (A)
Cluster-25601.0	0	1.67	9.4393	2.64391e-09	6.14703e-08	K11593 eukaryotic translation initiation factor 2C | (RefSeq) protein argonaute PNH1-like (A)
Cluster-20445.0	0	7.07	9.44206	1.67576e-09	4.0512e-08	K09264 MADS-box transcription factor, plant | (RefSeq) MADS-box protein CMB1 (A)
Cluster-11739.60371	0	2.36	9.44345	2.8194e-09	6.53103e-08	K17479 glutaredoxin domain-containing cysteine-rich protein 1 | (RefSeq) uncharacterized protein At5g39865-like (A)
Cluster-11739.76736	0	2.15	9.4448	1.80817e-09	4.34568e-08	K13422 transcription factor MYC2 | (RefSeq) transcription factor MYC4-like (A)
Cluster-11739.51282	0	3.2	9.4501	7.31427e-07	1.06446e-05	K08247 methionine S-methyltransferase [EC:2.1.1.12] | (RefSeq) methionine S-methyltransferase (A)
Cluster-11739.36354	0	9.14	9.45519	1.8843e-08	3.80461e-07	K03232 elongation factor 1-beta | (RefSeq) elongation factor 1-delta-like (A)
Cluster-11739.10313	0	2.635	9.46473	1.24395e-09	3.07003e-08	K00521 ferric-chelate reductase [EC:1.16.1.7] | (RefSeq) ferric reduction oxidase 7, chloroplastic-like (A)
Cluster-11739.73294	0	1.92	9.47296	1.0325e-08	2.18818e-07	K19090 CRISPR-associated protein Cas5t | (RefSeq) putative pentatricopeptide repeat-containing protein At3g05240 (A)
Cluster-11739.90153	0	2.055	9.47345	1.20117e-09	2.9752e-08	K10268 F-box and leucine-rich repeat protein 2/20 | (RefSeq) similar to leucine-rich repeats containing F-box protein (A)
Cluster-11739.28791	0	1.11	9.4786	3.08882e-08	5.97762e-07	K01867 tryptophanyl-tRNA synthetase [EC:6.1.1.2] | (RefSeq) tryptophan--tRNA ligase, chloroplastic/mitochondrial (A)
Cluster-11739.2496	0	4.55	9.47993	1.14928e-09	2.85703e-08	K00083 cinnamyl-alcohol dehydrogenase [EC:1.1.1.195] | (RefSeq) mannitol dehydrogenase-like (A)
Cluster-11739.37883	0	0.74	9.48153	3.3205e-08	6.38778e-07	K10643 CCR4-NOT transcription complex subunit 4 [EC:2.3.2.27] | (RefSeq) uncharacterized protein LOC111371353 isoform X1 (A)
Cluster-250.0	0	5.375	9.48409	1.22815e-09	3.03471e-08	K16040 trans-resveratrol di-O-methyltransferase [EC:2.1.1.240] | (RefSeq) myricetin O-methyltransferase-like (A)
Cluster-11739.12195	0	1.98	9.48586	1.50473e-08	3.09512e-07	K06118 UDP-sulfoquinovose synthase [EC:3.13.1.1] | (RefSeq) UDP-sulfoquinovose synthase, chloroplastic-like (A)
Cluster-11739.48363	0	1.11	9.48609	1.60717e-09	3.89919e-08	K08333 phosphoinositide-3-kinase, regulatory subunit 4 [EC:2.7.11.1] | (RefSeq) phosphoinositide 3-kinase regulatory subunit 4-like (A)
Cluster-11739.24358	0	9.28	9.48674	2.14013e-09	5.06239e-08	K09264 MADS-box transcription factor, plant | (RefSeq) floral homeotic protein PMADS 2 (A)
Cluster-11739.62272	0	0.95	9.48716	3.81824e-09	8.71351e-08	K08712 ATP-binding cassette, subfamily G (WHITE), member 2, SNQ2 | (RefSeq) ABC transporter, ATP-binding protein (A)
Cluster-11739.83755	0	80.02	9.48791	4.54421e-09	1.02636e-07	K00083 cinnamyl-alcohol dehydrogenase [EC:1.1.1.195] | (RefSeq) ELI3-1; cinnamyl alcohol dehydrogenase 7 (A)
Cluster-11739.15194	0	0.925	9.49539	1.74289e-09	4.20029e-08	K18270 Rab3 GTPase-activating protein catalytic subunit | (RefSeq) rab3 GTPase-activating protein catalytic subunit (A)
Cluster-11739.1752	0	3.425	9.49888	1.01909e-09	2.54988e-08	RecName: Full=D-ribulose kinase {ECO:0000305|PubMed:27223615}; Short=D-ribulokinase {ECO:0000305}; EC=2.7.1.47 {ECO:0000269|PubMed:27223615}; AltName: Full=Inactive Xylulose kinase 1 {ECO:0000303|PubMed:16920870}; Short=Atxk-1 {ECO:0000303|PubMed:16920870}; Flags: Precursor;
Cluster-11739.65182	0	1.465	9.50276	9.93911e-10	2.495e-08	K06573 solute carrier family 4 (anion exchanger), member 1 | (RefSeq) AE family transporter: anion exchange (A)
Cluster-26319.1	0	4.735	9.50651	5.76054e-09	1.27578e-07	K17500 integrin-linked kinase-associated serine/threonine phosphatase 2C [EC:3.1.3.16] | (RefSeq) WAT1-related protein At3g18200 isoform X1 (A)
Cluster-11739.54801	0	0.71	9.50883	8.29898e-09	1.78956e-07	K11262 acetyl-CoA carboxylase / biotin carboxylase 1 [EC:6.4.1.2 6.3.4.14 2.1.3.15] | (RefSeq) acetyl-CoA carboxylase 1-like (A)
Cluster-11739.18165	0	2.12	9.51105	9.45757e-10	2.37897e-08	RecName: Full=E3 ubiquitin-protein ligase AIRP2 {ECO:0000305}; EC=2.3.2.27 {ECO:0000269|PubMed:21969385}; AltName: Full=Protein ABA INSENSITIVE RING PROTEIN 2 {ECO:0000303|PubMed:21969385}; Short=AtAIRP2 {ECO:0000303|PubMed:21969385}; AltName: Full=RING-type E3 ubiquitin transferase AIRP2 {ECO:0000305};
Cluster-11739.89749	0	3.305	9.51574	1.84848e-09	4.43563e-08	K03593 ATP-binding protein involved in chromosome partitioning | (RefSeq) hypothetical protein (A)
Cluster-11739.89905	0	0.97	9.52912	7.09665e-09	1.54663e-07	K01535 H+-transporting ATPase [EC:3.6.3.6] | (RefSeq) plasma membrane ATPase-like (A)
Cluster-11739.5862	0	1.22	9.53172	4.52836e-08	8.46771e-07	K15601 lysine-specific demethylase 3 [EC:1.14.11.-] | (RefSeq) lysine-specific demethylase JMJ25 (A)
Cluster-3086.0	0	9.005	9.53312	3.63174e-09	8.30333e-08	hypothetical protein BVC80_9045g50 [Macleaya cordata]
Cluster-11739.86017	0	6.67	9.53648	1.02003e-09	2.55121e-08	K13434 pathogenesis-related genes transcriptional activator PTI6 | (RefSeq) pathogenesis-related genes transcriptional activator PTI6-like (A)
Cluster-11739.41900	0	1.035	9.53763	2.42363e-08	4.79071e-07	K19562 bifunctional dethiobiotin synthetase / adenosylmethionine---8-amino-7-oxononanoate aminotransferase [EC:6.3.3.3 2.6.1.62] | (RefSeq) bifunctional dethiobiotin synthetase/7,8-diamino-pelargonic acid aminotransferase, mitochondrial (A)
Cluster-11739.85208	0	3.455	9.53772	8.36468e-10	2.12493e-08	K15378 solute carrier family 45, member 1/2/4 | (RefSeq) sucrose transport protein SUC3 isoform X1 (A)
Cluster-11739.41595	0	1.25	9.53909	1.57936e-08	3.24211e-07	K11593 eukaryotic translation initiation factor 2C | (RefSeq) protein argonaute 5-like isoform X1 (A)
Cluster-11739.66092	0	4.765	9.54379	1.59822e-06	2.14849e-05	K17413 small subunit ribosomal protein S35 | (RefSeq) uncharacterized LOC8286395 (A)
Cluster-11739.72688	0	2.605	9.54948	2.19828e-08	4.37253e-07	K20884 riboflavin kinase / FMN hydrolase [EC:2.7.1.26 3.1.3.102] | (RefSeq) bifunctional riboflavin kinase/FMN phosphatase isoform X1 (A)
Cluster-11739.78873	0	1.405	9.55238	7.35283e-10	1.87953e-08	K14638 solute carrier family 15 (peptide/histidine transporter), member 3/4 | (RefSeq) protein NRT1/ PTR FAMILY 5.8 (A)
Cluster-11739.1949	0	1.86	9.56225	7.05851e-10	1.81258e-08	K21989 calcium permeable stress-gated cation channel | (RefSeq) calcium permeable stress-gated cation channel 1-like (A)
Cluster-11739.16463	0	2.98	9.56748	2.90937e-07	4.6069e-06	--
Cluster-684.0	0	3.54	9.56767	1.2184e-09	3.01304e-08	K01051 pectinesterase [EC:3.1.1.11] | (RefSeq) pectinesterase-like (A)
Cluster-11739.45706	0	1.4	9.56961	1.25389e-09	3.0896e-08	RecName: Full=Inactive poly [ADP-ribose] polymerase RCD1; AltName: Full=Protein RADICAL-INDUCED CELL DEATH 1;
Cluster-11739.49857	0	1.925	9.58931	6.20645e-10	1.60449e-08	K17609 nucleoredoxin [EC:1.8.1.8] | (RefSeq) probable nucleoredoxin 1 (A)
Cluster-11739.65903	0	0.865	9.58989	1.28969e-09	3.16894e-08	K01184 polygalacturonase [EC:3.2.1.15] | (RefSeq) polygalacturonase At1g48100 (A)
Cluster-11739.41601	0	1.555	9.5955	6.03898e-10	1.56186e-08	RecName: Full=Protein TIC110, chloroplastic; AltName: Full=Translocon at the inner envelope membrane of chloroplasts 110; Short=AtTIC110; Flags: Precursor;
Cluster-11739.44983	0	2.755	9.61082	1.24679e-09	3.07458e-08	K08776 puromycin-sensitive aminopeptidase [EC:3.4.11.-] | (RefSeq) aminopeptidase M1 (A)
Cluster-24455.1	0	2.775	9.61233	6.52941e-10	1.68303e-08	RecName: Full=Oligopeptide transporter 7; Short=AtOPT7;
Cluster-11739.80383	0	3.225	9.61267	1.08972e-09	2.71447e-08	K13418 somatic embryogenesis receptor kinase 1 [EC:2.7.10.1 2.7.11.1] | (RefSeq) somatic embryogenesis receptor kinase 2 (A)
Cluster-3460.0	0	1.45	9.61395	2.1584e-06	2.82137e-05	K13459 disease resistance protein RPS2 | (RefSeq) probable disease resistance protein At4g27220 (A)
Cluster-11739.66121	0	1.795	9.61702	2.62743e-09	6.11398e-08	RecName: Full=Vesicle-associated protein 4-2; AltName: Full=Plant VAP homolog 4-2; Short=AtPVA42; AltName: Full=VAMP-associated protein 4-2;
Cluster-11739.62271	0	1.38	9.61889	2.2309e-09	5.25086e-08	K08712 ATP-binding cassette, subfamily G (WHITE), member 2, SNQ2 | (RefSeq) ABC transporter, ATP-binding protein (A)
Cluster-11739.22447	0	3.05	9.62742	5.57433e-09	1.23811e-07	K00469 inositol oxygenase [EC:1.13.99.1] | (RefSeq) hypothetical protein (A)
Cluster-18327.0	0	1.85	9.63142	6.41629e-10	1.65596e-08	K15078 structure-specific endonuclease subunit SLX1 [EC:3.6.1.-] | (RefSeq) putative disease resistance protein RGA1 (A)
Cluster-26274.1	0	2.275	9.63722	5.98348e-10	1.54815e-08	PREDICTED: uncharacterized protein LOC104218073 isoform X1 [Nicotiana sylvestris]
Cluster-15663.0	0	2.93	9.63805	4.80777e-07	7.2597e-06	PREDICTED: transmembrane protein 53-A [Nicotiana tomentosiformis]
Cluster-11739.52935	0	1.505	9.63862	1.43559e-08	2.96878e-07	K00766 anthranilate phosphoribosyltransferase [EC:2.4.2.18] | (RefSeq) anthranilate phosphoribosyltransferase, chloroplastic isoform X1 (A)
Cluster-11739.59547	0	3.795	9.64053	7.48636e-08	1.34313e-06	uncharacterized protein LOC111408101 isoform X2 [Olea europaea var. sylvestris]
Cluster-11739.29791	0	4.725	9.64522	4.32996e-10	1.15083e-08	K13065 shikimate O-hydroxycinnamoyltransferase [EC:2.3.1.133] | (RefSeq) acylsugar acyltransferase 3-like (A)
Cluster-3951.0	0	3.59	9.65927	5.14222e-10	1.34864e-08	K00423 L-ascorbate oxidase [EC:1.10.3.3] | (RefSeq) L-ascorbate oxidase homolog (A)
Cluster-14194.0	0	14.05	9.6638	9.32677e-09	1.99034e-07	--
Cluster-11739.34727	0	3.9	9.67339	5.18211e-10	1.35795e-08	K04564 superoxide dismutase, Fe-Mn family [EC:1.15.1.1] | (RefSeq) superoxide dismutase [Mn], mitochondrial (A)
Cluster-11739.76441	0	3.085	9.67477	2.16458e-06	2.82826e-05	K20890 xylan alpha-glucuronosyltransferase [EC:2.4.1.-] | (RefSeq) putative UDP-glucuronate:xylan alpha-glucuronosyltransferase 3 (A)
Cluster-11739.51302	0	3.145	9.6773	3.35629e-10	9.06539e-09	K14638 solute carrier family 15 (peptide/histidine transporter), member 3/4 | (RefSeq) protein NRT1/ PTR FAMILY 2.13-like (A)
Cluster-563.0	0	4.05	9.6854	1.21453e-09	3.00588e-08	K17961 cytochrome P450 family 82 subfamily G polypeptide 1 [EC:1.14.-.-] | (RefSeq) cytochrome P450 82C4-like (A)
Cluster-11739.46546	0	4.665	9.68628	3.13725e-09	7.22648e-08	--
Cluster-2552.0	0	5.92	9.68718	1.37607e-09	3.37175e-08	K13265 vestitone reductase [EC:1.1.1.348] | (RefSeq) vestitone reductase-like (A)
Cluster-11739.43459	0	6.715	9.69513	4.86792e-09	1.09465e-07	K10691 E3 ubiquitin-protein ligase UBR4 [EC:2.3.2.27] | (RefSeq) LOC109762802; auxin transport protein BIG (A)
Cluster-11739.4459	0	26.305	9.69564	1.65977e-09	4.01729e-08	--
Cluster-11739.37570	0	2.12	9.69861	6.45031e-10	1.66404e-08	K17500 integrin-linked kinase-associated serine/threonine phosphatase 2C [EC:3.1.3.16] | (RefSeq) WAT1-related protein At3g18200 isoform X1 (A)
Cluster-7986.0	0	4.615	9.70635	1.04981e-08	2.22196e-07	K10528 hydroperoxide lyase [EC:4.1.2.-] | (RefSeq) fatty acid hydroperoxide lyase, chloroplastic (A)
Cluster-11739.64907	0	3.375	9.70682	2.825e-10	7.68435e-09	K20181 vacuolar protein sorting-associated protein 18 | (RefSeq) vacuolar sorting-associated-like protein (A)
Cluster-11739.70346	0	1.7	9.71064	3.21426e-10	8.69702e-09	K16302 metal transporter CNNM | (RefSeq) DUF21 domain-containing protein At2g14520 isoform X1 (A)
Cluster-4159.0	0	15.13	9.71294	7.13955e-07	1.04101e-05	RecName: Full=Protein PELPK2 {ECO:0000305}; AltName: Full=Protein Pro-Glu-Leu|Ile|Val-Pro-Lys 2 {ECO:0000303|PubMed:21559969}; Flags: Precursor;
Cluster-1278.0	0	3.33	9.7164	9.15838e-10	2.31223e-08	K23810 (E)-8-carboxylinalool synthase [EC:1.14.14.-] | (RefSeq) GFH2; ripening-related P-450 enzyme-like (A)
Cluster-11739.6057	0	4.235	9.74763	1.23262e-07	2.12587e-06	--
Cluster-11739.64649	0	11.72	9.77092	5.41678e-10	1.41102e-08	K14500 BR-signaling kinase [EC:2.7.11.1] | (RefSeq) uncharacterized protein LOC108834630 (A)
Cluster-11739.82774	0	23.71	9.77096	2.90531e-09	6.71485e-08	--
Cluster-1621.0	0	3.905	9.77673	3.50743e-10	9.44404e-09	K00423 L-ascorbate oxidase [EC:1.10.3.3] | (RefSeq) L-ascorbate oxidase homolog (A)
Cluster-11739.39767	0	3.4	9.78483	1.17653e-09	2.92005e-08	K13464 jasmonate ZIM domain-containing protein | (RefSeq) protein TIFY 10B-like (A)
Cluster-3636.0	0	1.605	9.78678	1.0155e-08	2.15511e-07	K13459 disease resistance protein RPS2 | (RefSeq) probable disease resistance protein At4g27220 (A)
Cluster-18250.1	0	6.125	9.7988	2.14442e-10	5.91684e-09	K13065 shikimate O-hydroxycinnamoyltransferase [EC:2.3.1.133] | (RefSeq) vinorine synthase-like (A)
Cluster-11739.77815	0	3.005	9.79935	1.98372e-09	4.72512e-08	K03955 NADH dehydrogenase (ubiquinone) 1 alpha/beta subcomplex 1, acyl-carrier protein | (RefSeq) acyl carrier protein 3, mitochondrial (A)
Cluster-11739.74047	0	3.385	9.80017	4.56988e-10	1.20885e-08	K07937 ADP-ribosylation factor 1 | (RefSeq) ADP-ribosylation factor 1-like isoform X1 (A)
Cluster-11739.73042	0	2.08	9.80161	2.23828e-10	6.15097e-09	K08472 mlo protein | (RefSeq) MLO-like protein 6 (A)
Cluster-11739.17226	0	2.585	9.80164	9.73109e-07	1.37899e-05	K01874 methionyl-tRNA synthetase [EC:6.1.1.10] | (RefSeq) probable methionine--tRNA ligase (A)
Cluster-11739.47881	0	3.74	9.81541	2.00783e-09	4.77885e-08	K15382 solute carrier family 50 (sugar transporter) | (RefSeq) bidirectional sugar transporter SWEET17 (A)
Cluster-11739.56455	0	1.715	9.81694	1.78132e-10	4.97298e-09	K12349 neutral ceramidase [EC:3.5.1.23] | (RefSeq) neutral ceramidase-like (A)
Cluster-11739.73863	0	9.415	9.82539	2.08362e-08	4.16467e-07	--
Cluster-11739.74898	0	21.87	9.83287	2.21589e-09	5.21952e-08	K19613 leucine-rich repeat protein SHOC2 | (RefSeq) putative receptor-like protein kinase At3g47110 (A)
Cluster-2866.0	0	4.685	9.8446	1.40039e-10	3.96714e-09	K13754 solute carrier family 24 (sodium/potassium/calcium exchanger), member 6 | (RefSeq) cation/calcium exchanger 1 (A)
Cluster-11739.19739	0	1.725	9.85578	5.24264e-10	1.37206e-08	RecName: Full=Protein TIC110, chloroplastic; AltName: Full=Translocon at the inner envelope membrane of chloroplasts 110; Short=AtTIC110; Flags: Precursor;
Cluster-11739.33539	0	2.99	9.8564	1.43553e-10	4.05736e-09	K12173 BRCA1-A complex subunit BRE | (RefSeq) BRCA1-A complex subunit BRE-like (A)
Cluster-1456.0	0	7.805	9.85966	1.06327e-10	3.073e-09	K09264 MADS-box transcription factor, plant | (RefSeq) MADS-box transcription factor 6-like (A)
Cluster-11739.56873	0	8.345	9.86125	1.09082e-09	2.71611e-08	K09422 transcription factor MYB, plant | (RefSeq) transcription factor MYB14-like (A)
Cluster-11739.37763	0	5.44	9.86722	1.17228e-10	3.36905e-09	unnamed protein product [Coffea canephora]
Cluster-27173.0	0	5.63	9.86812	8.1195e-09	1.75277e-07	K14488 SAUR family protein | (RefSeq) auxin-induced protein X15-like (A)
Cluster-5458.0	0	6.295	9.8759	2.23483e-10	6.14424e-09	K16280 E3 ubiquitin-protein ligase RGLG [EC:2.3.2.27] | (RefSeq) E3 ubiquitin-protein ligase RGLG2-like isoform X1 (A)
Cluster-11739.71130	0	1.37	9.87755	7.43685e-09	1.61334e-07	unnamed protein product [Coffea canephora]
Cluster-11739.30121	0	3.04	9.87857	3.77098e-10	1.01056e-08	K05298 glyceraldehyde-3-phosphate dehydrogenase (NADP+) (phosphorylating) [EC:1.2.1.13] | (RefSeq) glyceraldehyde-3-phosphate dehydrogenase B, chloroplastic-like (A)
Cluster-23581.0	0	3.55	9.88752	1.09085e-10	3.14531e-09	K05349 beta-glucosidase [EC:3.2.1.21] | (RefSeq) uncharacterized protein LOC111378802 (A)
Cluster-20192.0	0	8.84	9.89203	1.29458e-10	3.69463e-09	K09264 MADS-box transcription factor, plant | (RefSeq) MADS-box protein CMB1 isoform X2 (A)
Cluster-11739.57502	0	0.975	9.89665	8.88177e-11	2.595e-09	K13447 respiratory burst oxidase [EC:1.6.3.- 1.11.1.-] | (RefSeq) respiratory burst oxidase homolog protein C-like isoform X1 (A)
Cluster-11739.80005	0	1.235	9.89739	9.00248e-11	2.6268e-09	K17964 leucine-rich PPR motif-containing protein, mitochondrial | (RefSeq) pentatricopeptide repeat-containing protein At5g61990, mitochondrial (A)
Cluster-2776.0	0	18.93	9.91104	9.54663e-11	2.77869e-09	--
Cluster-11739.25799	0	1.32	9.91784	7.52828e-11	2.21745e-09	K13420 LRR receptor-like serine/threonine-protein kinase FLS2 [EC:2.7.11.1] | (RefSeq) probable LRR receptor-like serine/threonine-protein kinase At3g47570 (A)
Cluster-11739.23032	0	8.115	9.91876	1.81205e-10	5.04961e-09	K10573 ubiquitin-conjugating enzyme E2 A [EC:2.3.2.23] | (RefSeq) ubiquitin-conjugating enzyme E2 2 (A)
Cluster-11739.59572	0	5.51	9.94113	7.59948e-11	2.23735e-09	--
Cluster-11739.54125	0	0.705	9.94681	9.12398e-11	2.65945e-09	unnamed protein product [Coffea canephora]
Cluster-15505.0	0	4.2	9.95438	6.13223e-11	1.82725e-09	K00166 2-oxoisovalerate dehydrogenase E1 component alpha subunit [EC:1.2.4.4] | (RefSeq) 2-oxoisovalerate dehydrogenase subunit alpha 1, mitochondrial-like (A)
Cluster-11739.20552	0	3.19	9.95557	3.16992e-09	7.29355e-08	K06617 raffinose synthase [EC:2.4.1.82] | (RefSeq) probable galactinol--sucrose galactosyltransferase 1 (A)
Cluster-11739.48602	0	1.04	9.96248	7.4704e-11	2.20357e-09	K00008 L-iditol 2-dehydrogenase [EC:1.1.1.14] | (RefSeq) L-idonate 5-dehydrogenase-like (A)
Cluster-4626.0	0	4.61	9.96772	3.54856e-08	6.77534e-07	K03453 bile acid:Na+ symporter, BASS family | (RefSeq) probable sodium/metabolite cotransporter BASS3, chloroplastic (A)
Cluster-11739.56010	0	3.595	9.96966	2.24964e-09	5.2909e-08	K15285 solute carrier family 35, member E3 | (RefSeq) UDP-galactose transporter 1 (A)
Cluster-11739.68493	0	4.325	9.97778	1.53052e-10	4.30211e-09	K10884 ATP-dependent DNA helicase 2 subunit 1 | (RefSeq) ATP-dependent DNA helicase 2 subunit KU70 (A)
Cluster-11739.88261	0	8.795	9.98211	5.55698e-11	1.66959e-09	K20628 expansin | (RefSeq) expansin-B16 (A)
Cluster-11739.56131	0	8.35	9.98347	5.89355e-10	1.52617e-08	RecName: Full=Probable WRKY transcription factor 40; AltName: Full=WRKY DNA-binding protein 40;
Cluster-11739.85010	0	10.82	9.98622	6.9657e-11	2.05998e-09	RecName: Full=Protein CRABS CLAW;
Cluster-11739.80802	0	2.515	9.98641	4.76863e-11	1.44473e-09	K15688 E3 ubiquitin-protein ligase MUL1 [EC:2.3.2.27] | (RefSeq) E3 ubiquitin-protein ligase SP1 (A)
Cluster-11739.30749	0	2.88	9.98785	8.61039e-10	2.18194e-08	K00850 6-phosphofructokinase 1 [EC:2.7.1.11] | (RefSeq) ATP-dependent 6-phosphofructokinase 6-like (A)
Cluster-11739.88047	0	1.54	9.99126	1.8514e-07	3.06583e-06	K24081 zinc finger MYND domain-containing protein 15 | (RefSeq) zinc finger MYND domain-containing protein 15 (A)
Cluster-11739.35379	0	4.275	9.99257	1.00309e-07	1.76263e-06	K10268 F-box and leucine-rich repeat protein 2/20 | (RefSeq) F-box protein SKIP2 (A)
Cluster-11739.35161	0	3.94	9.99666	1.18834e-10	3.41202e-09	RecName: Full=Nudix hydrolase 2; Short=AtNUDT2; EC=3.6.1.-; AltName: Full=ADP-ribose pyrophosphatase; EC=3.6.1.13; AltName: Full=NADH pyrophosphatase; EC=3.6.1.22;
Cluster-11739.89988	0	2.8	10.002	2.35274e-09	5.51652e-08	K18878 BHLH transcription factor Upa20 | (RefSeq) Upa20; transcription factor bHLH137-like (A)
Cluster-11739.5265	0	11.56	10.0022	4.52285e-11	1.37297e-09	RecName: Full=Non-specific lipid transfer protein GPI-anchored 1; Short=AtLTPG-1; Short=Protein LTP-GPI-ANCHORED 1; Flags: Precursor;
Cluster-11739.78275	0	1.99	10.0091	6.44233e-11	1.91501e-09	K00234 succinate dehydrogenase (ubiquinone) flavoprotein subunit [EC:1.3.5.1] | (RefSeq) succinate dehydrogenase [ubiquinone] flavoprotein subunit, mitochondrial-like (A)
Cluster-11739.87586	0	4.51	10.0135	8.49312e-08	1.51185e-06	K05909 laccase [EC:1.10.3.2] | (RefSeq) laccase-12-like isoform X1 (A)
Cluster-11739.2293	0	11.495	10.0239	5.23522e-11	1.57523e-09	K09264 MADS-box transcription factor, plant | (RefSeq) AP1; apetala1 (A)
Cluster-4259.0	0	11.285	10.0272	1.06713e-10	3.08124e-09	K01510 apyrase [EC:3.6.1.5] | (RefSeq) probable apyrase 6 isoform X1 (A)
Cluster-3732.0	0	20.27	10.0355	1.28418e-07	2.20675e-06	--
Cluster-11739.64536	0	4.07	10.0369	4.90215e-11	1.48299e-09	RecName: Full=Protein TIFY 8 {ECO:0000303|PubMed:17499004};
Cluster-11739.43046	0	2.07	10.0392	5.48223e-08	1.00707e-06	K10581 ubiquitin-conjugating enzyme E2 O [EC:2.3.2.24] | (RefSeq) probable ubiquitin-conjugating enzyme E2 23 (A)
Cluster-11739.26684	0	1.81	10.0452	1.38978e-09	3.39993e-08	K16292 KDEL-tailed cysteine endopeptidase [EC:3.4.22.-] | (RefSeq) vignain-like (A)
Cluster-11739.11849	0	4.165	10.0458	6.78649e-10	1.74564e-08	--
Cluster-11739.86981	0	2.675	10.0576	3.85556e-10	1.03053e-08	K00215 4-hydroxy-tetrahydrodipicolinate reductase [EC:1.17.1.8] | (RefSeq) 4-hydroxy-tetrahydrodipicolinate reductase 2, chloroplastic-like (A)
Cluster-11739.81006	0	5.695	10.0606	1.37216e-08	2.84718e-07	K04123 ent-kaurenoic acid hydroxylase [EC:1.14.13.79] | (RefSeq) ent-kaurenoic acid oxidase 2-like (A)
Cluster-11739.66124	0	19.825	10.0644	2.12423e-07	3.47458e-06	--
Cluster-11739.64034	0	26.67	10.0648	2.26811e-10	6.23016e-09	K00083 cinnamyl-alcohol dehydrogenase [EC:1.1.1.195] | (RefSeq) mannitol dehydrogenase-like (A)
Cluster-11739.29529	0	8.72	10.0781	1.47188e-10	4.14486e-09	K09872 aquaporin PIP | (RefSeq) probable aquaporin PIP1-2 (A)
Cluster-12422.0	0	6.04	10.0818	1.46719e-10	4.13924e-09	uncharacterized protein LOC107492344 [Arachis duranensis]
Cluster-11739.70216	0	3.005	10.0924	8.59793e-11	2.51565e-09	K02350 DNA polymerase zeta [EC:2.7.7.7] | (RefSeq) DNA polymerase zeta catalytic subunit-like (A)
Cluster-23349.0	0	4.175	10.0934	2.01035e-10	5.57945e-09	K05391 cyclic nucleotide gated channel, plant | (RefSeq) cyclic nucleotide-gated ion channel 4 (A)
Cluster-11739.86855	0	2.695	10.1112	2.62192e-11	8.13588e-10	K17500 integrin-linked kinase-associated serine/threonine phosphatase 2C [EC:3.1.3.16] | (RefSeq) WAT1-related protein At3g18200 isoform X1 (A)
Cluster-11739.35798	0	1.88	10.1162	9.75859e-11	2.83502e-09	K09422 transcription factor MYB, plant | (RefSeq) protein ODORANT1-like (A)
Cluster-11739.70197	0	2.175	10.1242	2.14164e-11	6.70306e-10	K12349 neutral ceramidase [EC:3.5.1.23] | (RefSeq) neutral ceramidase-like (A)
Cluster-11739.50161	0	3.305	10.1386	2.3406e-11	7.30347e-10	--
Cluster-11739.68438	0	4.22	10.1508	4.68823e-07	7.09661e-06	K14780 ATP-dependent RNA helicase DHX37/DHR1 [EC:3.6.4.13] | (RefSeq) ATP-dependent RNA helicase DEAH13-like isoform X1 (A)
Cluster-11739.81455	0	14.035	10.1647	4.60546e-08	8.591e-07	non-specific lipid-transfer protein-like protein At2g13820 isoform X2 [Sesamum indicum]
Cluster-11739.38558	0	7.095	10.1731	1.29011e-10	3.68358e-09	K05277 anthocyanidin synthase [EC:1.14.20.4] | (RefSeq) leucoanthocyanidin dioxygenase (A)
Cluster-11739.71757	0	2.27	10.1767	2.10467e-10	5.82283e-09	K22324 aliphatic glucosinolate S-oxygenase [EC:1.14.13.237] | (RefSeq) flavin-containing monooxygenase FMO GS-OX2 isoform X1 (A)
Cluster-11739.45571	0	1.85	10.1813	5.01573e-10	1.31941e-08	K00700 1,4-alpha-glucan branching enzyme [EC:2.4.1.18] | (RefSeq) 1,4-alpha-glucan-branching enzyme 2-2, chloroplastic/amyloplastic-like (A)
Cluster-11739.77452	0	2.21	10.1853	6.91179e-10	1.77713e-08	K19729 guanine nucleotide-binding protein G(t) subunit alpha 3 | (RefSeq) guanine nucleotide-binding protein alpha-1 subunit isoform X1 (A)
Cluster-11739.12446	0	2.59	10.1937	2.82914e-11	8.76121e-10	K09597 signal peptide peptidase-like 2B [EC:3.4.23.-] | (RefSeq) signal peptide peptidase-like 4 (A)
Cluster-8507.0	0	4.03	10.1956	3.57068e-11	1.09692e-09	K01535 H+-transporting ATPase [EC:3.6.3.6] | (RefSeq) ATPase 10, plasma membrane-type-like isoform X1 (A)
Cluster-631.0	0	3.795	10.2117	1.24396e-11	4.01397e-10	RecName: Full=BEL1-like homeodomain protein 8; Short=BEL1-like protein 8; AltName: Full=Protein POUND-FOOLISH;
Cluster-11739.7750	0	2.76	10.2138	2.3622e-07	3.82212e-06	K03147 phosphomethylpyrimidine synthase [EC:4.1.99.17] | (RefSeq) phosphomethylpyrimidine synthase, chloroplastic isoform X1 (A)
Cluster-11739.28346	0	4.58	10.2387	9.93389e-09	2.11111e-07	K13424 WRKY transcription factor 33 | (RefSeq) WRKY transcription factor WRKY24 (A)
Cluster-11739.89201	0	25.26	10.2433	1.10038e-11	3.58641e-10	hypothetical protein A4A49_28541 [Nicotiana attenuata]
Cluster-11739.84188	0	8.725	10.247	9.33724e-12	3.07255e-10	PREDICTED: uncharacterized protein LOC104216035 [Nicotiana sylvestris]
Cluster-11739.1627	0	27.07	10.2532	3.98926e-11	1.21881e-09	unnamed protein product [Coffea canephora]
Cluster-11739.83667	0	17.42	10.2829	2.47886e-10	6.76976e-09	K18635 protein SPIRAL1 and related proteins | (RefSeq) hypothetical protein (A)
Cluster-11739.58223	0	5.215	10.2884	3.77961e-11	1.15764e-09	K07562 nonsense-mediated mRNA decay protein 3 | (RefSeq) 60S ribosomal export protein NMD3 (A)
Cluster-11739.50257	0	19.175	10.2995	4.94122e-09	1.1083e-07	--
Cluster-11739.47106	0	4.3	10.2999	2.65619e-11	8.23808e-10	--
Cluster-11739.6886	0	11.69	10.3248	1.4429e-11	4.59563e-10	K19613 leucine-rich repeat protein SHOC2 | (RefSeq) putative receptor-like protein kinase At3g47110 (A)
Cluster-11739.29701	0	1.14	10.3274	1.04276e-10	3.01514e-09	K03235 elongation factor 3 | (RefSeq) ABC transporter, conserved site (A)
Cluster-11739.7484	0	5.615	10.3407	1.72731e-07	2.88755e-06	K05546 alpha 1,3-glucosidase [EC:3.2.1.84] | (RefSeq) Glycoside hydrolase, superfamily (A)
Cluster-11739.88380	0	26.17	10.3422	4.0192e-11	1.22735e-09	--
Cluster-11739.26934	0	2.98	10.3451	9.8281e-12	3.22544e-10	RecName: Full=COP1-interacting protein 7 {ECO:0000303|PubMed:9668129};
Cluster-11739.85155	0	1.525	10.3455	7.06078e-12	2.3575e-10	K15164 mediator of RNA polymerase II transcription subunit 13 | (RefSeq) mediator of RNA polymerase II transcription subunit 13-like (A)
Cluster-11739.58432	0	5.095	10.3578	1.1546e-10	3.32288e-09	K20181 vacuolar protein sorting-associated protein 18 | (RefSeq) vacuolar sorting-associated-like protein (A)
Cluster-11739.47613	0	6.15	10.3594	7.56111e-12	2.51364e-10	K17808 mitochondrial protein import protein ZIM17 | (RefSeq) uncharacterized protein C24H6.02c (A)
Cluster-11739.50423	0	7.405	10.3598	1.46609e-11	4.66465e-10	unnamed protein product [Coffea canephora]
Cluster-11739.11237	0	20.33	10.3775	1.98804e-11	6.24137e-10	K09264 MADS-box transcription factor, plant | (RefSeq) agamous-like MADS-box protein AGL8 homolog (A)
Cluster-11739.82295	0	3.16	10.4189	1.20859e-11	3.9142e-10	K21398 natural resistance-associated macrophage protein 2 | (RefSeq) metal transporter Nramp6-like (A)
Cluster-11739.86232	0	10.555	10.423	3.45827e-12	1.19556e-10	K20600 mitogen-activated protein kinase 4 [EC:2.7.11.24] | (RefSeq) mitogen-activated protein kinase 4-like isoform X1 (A)
Cluster-11739.29187	0	1.38	10.4324	0.00105132	0.00695402	K12604 CCR4-NOT transcription complex subunit 1 | (RefSeq) CCR4-NOT transcription complex subunit 1 isoform X1 (A)
Cluster-11739.38808	0	3.66	10.4395	1.1894e-11	3.86017e-10	K03252 translation initiation factor 3 subunit C | (RefSeq) eukaryotic translation initiation factor 3 subunit C (A)
Cluster-11739.26778	0	4.035	10.4466	1.5899e-10	4.46087e-09	1a protein [Cucumber mosaic virus]
Cluster-2934.0	0	9.315	10.4612	2.69592e-12	9.41001e-11	K09422 transcription factor MYB, plant | (RefSeq) myb-related protein 305-like (A)
Cluster-11739.11544	0	4.535	10.4827	4.46434e-12	1.52452e-10	K05658 ATP-binding cassette, subfamily B (MDR/TAP), member 1 [EC:3.6.3.44] | (RefSeq) putative multidrug resistance protein (A)
Cluster-11739.14614	0	19.81	10.4939	2.0094e-11	6.3052e-10	K13449 pathogenesis-related protein 1 | (RefSeq) pathogenesis-related leaf protein 4-like (A)
Cluster-11739.38041	0	4.995	10.4998	2.57628e-12	9.01289e-11	K13680 beta-mannan synthase [EC:2.4.1.32] | (RefSeq) glucomannan 4-beta-mannosyltransferase 9 (A)
Cluster-11739.47594	0	2.04	10.5006	0.00118453	0.00772628	RecName: Full=ENHANCER OF AG-4 protein 2; AltName: Full=Protein AERIAL ROSETTE 1;
Cluster-11739.48340	0	2.34	10.5016	4.08286e-12	1.3958e-10	K20102 YTH domain-containing family protein | (RefSeq) YTH domain-containing family protein 2 isoform X1 (A)
Cluster-11739.8155	0	9.935	10.5084	1.63574e-09	3.96223e-08	K03453 bile acid:Na+ symporter, BASS family | (RefSeq) sodium/pyruvate cotransporter BASS2, chloroplastic (A)
Cluster-11739.57328	0	1.88	10.5175	1.31208e-11	4.22048e-10	K00521 ferric-chelate reductase [EC:1.16.1.7] | (RefSeq) ferric reduction oxidase 7, chloroplastic-like (A)
Cluster-27196.0	0	7.28	10.5341	3.14125e-12	1.08903e-10	K22279 vicianin beta-glucosidase [EC:3.2.1.119] | (RefSeq) beta-glucosidase 12-like (A)
Cluster-11739.85940	0	6.725	10.5427	1.79953e-12	6.38999e-11	K14709 solute carrier family 39 (zinc transporter), member 1/2/3 | (RefSeq) zinc transporter 4, chloroplastic (A)
Cluster-21354.0	0	4.13	10.5441	1.69158e-12	6.02754e-11	K09838 zeaxanthin epoxidase [EC:1.14.15.21] | (RefSeq) zeaxanthin epoxidase, chloroplastic-like isoform X1 (A)
Cluster-11739.15538	0	4.215	10.5456	3.51323e-12	1.21293e-10	K05350 beta-glucosidase [EC:3.2.1.21] | (RefSeq) beta-glucosidase 46-like (A)
Cluster-11739.33374	0	4.02	10.5549	1.63098e-12	5.8285e-11	RecName: Full=C2 domain-containing protein At1g53590; AltName: Full=N-terminal-TM-C2 domain type 6 protein 1; Short=NTMC2TYPE6.1;
Cluster-11739.2379	0	8.735	10.5629	2.08072e-12	7.34184e-11	K13065 shikimate O-hydroxycinnamoyltransferase [EC:2.3.1.133] | (RefSeq) fatty alcohol:caffeoyl-CoA acyltransferase (A)
Cluster-11739.85317	0	9.435	10.5637	1.28151e-11	4.12863e-10	K00218 protochlorophyllide reductase [EC:1.3.1.33] | (RefSeq) protochlorophyllide reductase, chloroplastic-like (A)
Cluster-11739.28915	0	4.215	10.5783	1.47303e-12	5.28865e-11	K14207 solute carrier family 38 (sodium-coupled neutral amino acid transporter), member 2 | (RefSeq) probable sodium-coupled neutral amino acid transporter 6 (A)
Cluster-11739.48650	0	3.56	10.5798	3.02087e-08	5.85903e-07	K00705 4-alpha-glucanotransferase [EC:2.4.1.25] | (RefSeq) 4-alpha-glucanotransferase DPE2-like isoform X1 (A)
Cluster-11739.54921	0	4.785	10.5824	2.52751e-12	8.85232e-11	K16055 trehalose 6-phosphate synthase/phosphatase [EC:2.4.1.15 3.1.3.12] | (RefSeq) alpha,alpha-trehalose-phosphate synthase [UDP-forming] 5-like (A)
Cluster-11739.44003	0	4.095	10.5833	1.85121e-12	6.56592e-11	K12843 U4/U6 small nuclear ribonucleoprotein PRP3 | (RefSeq) protein RDM16-like isoform X1 (A)
Cluster-11739.46282	0	3.37	10.5854	1.26835e-12	4.58589e-11	K02218 casein kinase 1 [EC:2.7.11.1] | (RefSeq) casein kinase I-like (A)
Cluster-11739.3352	0	6.28	10.6188	9.27877e-13	3.41102e-11	K12589 exosome complex component RRP42 | (RefSeq) exosome complex component RRP42 (A)
Cluster-11739.45700	0	10.75	10.6318	4.83634e-12	1.64425e-10	K09286 EREBP-like factor | (RefSeq) ethylene-responsive transcription factor 5-like (A)
Cluster-11739.77596	0	5.445	10.6412	4.99626e-12	1.69581e-10	K09422 transcription factor MYB, plant | (RefSeq) telomere repeat-binding factor 1-like (A)
Cluster-11739.8735	0	28.495	10.6424	1.13706e-09	2.82893e-08	--
Cluster-11739.6906	0	2.13	10.6483	1.15177e-12	4.19399e-11	PREDICTED: uncharacterized protein LOC107435730 [Ziziphus jujuba]
Cluster-11739.86039	0	4.315	10.6727	6.69645e-13	2.50514e-11	K15718 linoleate 9S-lipoxygenase [EC:1.13.11.58] | (RefSeq) Lox1; probable linoleate 9S-lipoxygenase 5 (A)
Cluster-11739.69042	0	7.9	10.7445	9.15132e-12	3.01298e-10	K03327 multidrug resistance protein, MATE family | (RefSeq) protein DETOXIFICATION 21-like (A)
Cluster-11739.88334	0	11.205	10.7504	3.75935e-12	1.2895e-10	K00850 6-phosphofructokinase 1 [EC:2.7.1.11] | (RefSeq) ATP-dependent 6-phosphofructokinase 6-like (A)
Cluster-11739.88666	0	3.815	10.7617	7.27008e-13	2.70656e-11	K01148 poly(A)-specific ribonuclease [EC:3.1.13.4] | (RefSeq) uncharacterized CRM domain-containing protein At3g25440, chloroplastic (A)
Cluster-11739.81928	0	3.35	10.7675	1.20105e-12	4.36307e-11	K03768 peptidyl-prolyl cis-trans isomerase B (cyclophilin B) [EC:5.2.1.8] | (RefSeq) peptidyl-prolyl cis-trans isomerase CYP26-2, chloroplastic (A)
Cluster-11739.76686	0	6.93	10.7904	3.35641e-13	1.28534e-11	--
Cluster-11739.32784	0	8.825	10.8087	2.58495e-10	7.04384e-09	K02899 large subunit ribosomal protein L27 | (RefSeq) 50S ribosomal protein L27, chloroplastic (A)
Cluster-11739.35885	0	1.065	10.8193	4.78532e-12	1.62961e-10	K19525 vacuolar protein sorting-associated protein 13A/C | (RefSeq) uncharacterized LOC109169879 (A)
Cluster-11739.24557	0	7.645	10.8497	1.00831e-12	3.70227e-11	K00627 pyruvate dehydrogenase E2 component (dihydrolipoamide acetyltransferase) [EC:2.3.1.12] | (RefSeq) dihydrolipoyllysine-residue acetyltransferase component 5 of pyruvate dehydrogenase complex, chloroplastic (A)
Cluster-11739.30107	0	3.625	10.8498	2.25763e-13	8.81021e-12	RecName: Full=Uncharacterized protein At4g26450;
Cluster-11739.42568	0	4.015	10.861	3.84951e-13	1.46324e-11	K03035 26S proteasome regulatory subunit N5 | (RefSeq) 26S proteasome non-ATPase regulatory subunit 12 homolog A-like (A)
Cluster-11739.10559	0	3.18	10.8733	1.79501e-10	5.00665e-09	K13354 solute carrier family 25 (peroxisomal adenine nucleotide transporter), member 17 | (RefSeq) peroxisomal nicotinamide adenine dinucleotide carrier-like (A)
Cluster-11739.13634	0	3.13	10.8766	6.44279e-13	2.41662e-11	RecName: Full=COP1-interacting protein 7 {ECO:0000303|PubMed:9668129};
Cluster-11739.74055	0	5.06	10.8867	4.65573e-12	1.58635e-10	K08869 aarF domain-containing kinase | (RefSeq) uncharacterized aarF domain-containing protein kinase 2-like isoform X1 (A)
Cluster-11739.5694	0	2.915	10.8989	6.16274e-13	2.31393e-11	unnamed protein product [Coffea canephora]
Cluster-25726.0	0	25.99	10.9017	2.83499e-12	9.85628e-11	K10781 fatty acyl-ACP thioesterase B [EC:3.1.2.14 3.1.2.21] | (RefSeq) uncharacterized protein LOC113347984 isoform X1 (A)
Cluster-11739.50942	0	3.93	10.9039	5.17013e-11	1.55793e-09	K13448 calcium-binding protein CML | (RefSeq) probable calcium-binding protein CML50 (A)
Cluster-11739.85240	0	14.04	10.9232	1.5722e-13	6.27471e-12	K16290 xylem cysteine proteinase [EC:3.4.22.-] | (RefSeq) cysteine protease XCP2-like (A)
Cluster-11739.75762	0	13.4	10.9269	1.37453e-13	5.52886e-12	K09422 transcription factor MYB, plant | (RefSeq) myb-related protein 305-like (A)
Cluster-1738.0	0	11.04	10.9287	6.05029e-13	2.27309e-11	K13229 2,4-dihydroxy-1,4-benzoxazin-3-one-glucoside dioxygenase [EC:1.14.11.59] | (RefSeq) DIBOA-glucoside dioxygenase BX6 (A)
Cluster-11739.27582	0	10.36	10.9295	6.01276e-13	2.26037e-11	K07410 cytochrome P450 family 1 subfamily B polypeptide 1 [EC:1.14.14.1] | (RefSeq) cytochrome P450 71A3-like (A)
Cluster-11739.12556	0	1.85	10.9337	1.7577e-10	4.91374e-09	K08852 serine/threonine-protein kinase/endoribonuclease IRE1 [EC:2.7.11.1 3.1.26.-] | (RefSeq) serine/threonine-protein kinase/endoribonuclease IRE1b-like isoform X1 (A)
Cluster-11739.3682	0	5.745	10.9572	2.0326e-13	7.99289e-12	K00799 glutathione S-transferase [EC:2.5.1.18] | (RefSeq) glutathione transferase GST 23-like (A)
Cluster-11739.5454	0	38.15	10.9637	7.84687e-13	2.91248e-11	K10745 ribonuclease H2 subunit C | (RefSeq) uncharacterized protein LOC107416231 (A)
Cluster-11739.49411	0	8.645	11.004	2.93993e-12	1.02154e-10	K15382 solute carrier family 50 (sugar transporter) | (RefSeq) bidirectional sugar transporter SWEET12-like (A)
Cluster-11739.40228	0	2.395	11.0095	3.69398e-12	1.2692e-10	K00695 sucrose synthase [EC:2.4.1.13] | (RefSeq) sucrose synthase (A)
Cluster-11739.63541	0	2.065	11.0367	1.18801e-13	4.8196e-12	K08908 light-harvesting complex I chlorophyll a/b binding protein 2 | (RefSeq) chlorophyll a-b binding protein 7, chloroplastic (A)
Cluster-11739.66609	0	11.345	11.0412	2.14426e-13	8.41048e-12	K17500 integrin-linked kinase-associated serine/threonine phosphatase 2C [EC:3.1.3.16] | (RefSeq) WAT1-related protein At3g18200 isoform X1 (A)
Cluster-11739.39128	0	9.435	11.0435	6.51527e-13	2.44182e-11	K09264 MADS-box transcription factor, plant | (RefSeq) truncated transcription factor CAULIFLOWER A isoform X1 (A)
Cluster-11739.70757	0	44.49	11.0494	6.4447e-14	2.6691e-12	RecName: Full=Probable non-specific lipid-transfer protein AKCS9; Short=LTP; Flags: Precursor;
Cluster-11739.18616	0	7.305	11.0571	1.35808e-13	5.46627e-12	RecName: Full=Hsp70-Hsp90 organizing protein 1; Short=GmHop-1; AltName: Full=Heat shock protein STI; Short=GmSTI; AltName: Full=Stress-inducible protein;
Cluster-11739.64910	0	6.05	11.0607	1.68756e-13	6.70035e-12	K20181 vacuolar protein sorting-associated protein 18 | (RefSeq) vacuolar sorting-associated-like protein (A)
Cluster-11739.42016	0	5.285	11.0639	1.19116e-11	3.86385e-10	RecName: Full=Filament-like plant protein 4; Short=AtFPP4;
Cluster-11739.26045	0	2.405	11.0656	5.82916e-14	2.4207e-12	K10260 F-box and WD-40 domain protein 7 | (RefSeq) WD40 repeat-like protein (A)
Cluster-11739.85433	0	5.465	11.0674	7.41317e-12	2.46712e-10	K01338 ATP-dependent Lon protease [EC:3.4.21.53] | (RefSeq) lon protease homolog 2, peroxisomal isoform X1 (A)
Cluster-11739.37372	0	7.305	11.0686	6.17309e-14	2.56179e-12	K08914 light-harvesting complex II chlorophyll a/b binding protein 3 | (RefSeq) chlorophyll a-b binding protein 13, chloroplastic (A)
Cluster-11739.38587	0	6.09	11.0687	6.62378e-14	2.73774e-12	K10374 tropomyosin 2 | (RefSeq) peroxisomal and mitochondrial division factor 2-like (A)
Cluster-11739.38267	0	23.655	11.0776	1.84027e-13	7.27379e-12	--
Cluster-11739.20662	0	3.545	11.0874	5.13359e-14	2.14116e-12	K17710 pentatricopeptide repeat domain-containing protein 1 | (RefSeq) pentatricopeptide repeat-containing protein At2g18940, chloroplastic (A)
Cluster-11739.25152	0	23.65	11.1063	2.88311e-13	1.1159e-11	RecName: Full=Organ-specific protein S2;
Cluster-11739.5744	0	19.85	11.1482	1.40139e-13	5.62502e-12	K01580 glutamate decarboxylase [EC:4.1.1.15] | (RefSeq) glutamate decarboxylase (A)
Cluster-11739.62482	0	23.695	11.1487	4.07022e-14	1.71927e-12	PREDICTED: stress protein DDR48-like [Ipomoea nil]
Cluster-11739.65968	0	23.695	11.1487	4.07022e-14	1.71927e-12	PREDICTED: stress protein DDR48-like [Ipomoea nil]
Cluster-11739.46739	0	2.465	11.1502	3.96344e-14	1.67879e-12	K15692 E3 ubiquitin-protein ligase RNF13 [EC:2.3.2.27] | (RefSeq) RING-H2 finger protein ATL74-like (A)
Cluster-11739.25149	0	12.175	11.1519	3.65912e-14	1.55309e-12	K05765 cofilin | (RefSeq) uncharacterized LOC105781290 (A)
Cluster-11739.9112	0	4.44	11.2024	2.90963e-14	1.24703e-12	RecName: Full=Protein PLASTID MOVEMENT IMPAIRED 1 {ECO:0000303|PubMed:16113226};
Cluster-11739.47472	0	4.43	11.2205	1.38468e-13	5.56605e-12	K00234 succinate dehydrogenase (ubiquinone) flavoprotein subunit [EC:1.3.5.1] | (RefSeq) succinate dehydrogenase [ubiquinone] flavoprotein subunit, mitochondrial-like (A)
Cluster-11739.6902	0	3.255	11.2216	1.80408e-13	7.14451e-12	PREDICTED: uncharacterized protein LOC107435730 [Ziziphus jujuba]
Cluster-11739.13114	0	26.675	11.2273	2.83937e-14	1.21861e-12	unnamed protein product [Coffea canephora]
Cluster-11739.87916	0	4.84	11.2392	2.76135e-14	1.18761e-12	K09842 abscisic-aldehyde oxidase [EC:1.2.3.14] | (RefSeq) indole-3-acetaldehyde oxidase (A)
Cluster-11739.86016	0	11.03	11.2394	3.64214e-13	1.38699e-11	RecName: Full=Ethylene-responsive transcription factor WIN1; AltName: Full=Protein SHINE 1; AltName: Full=Protein WAX INDUCER 1;
Cluster-11739.68173	0	16	11.2434	1.48352e-13	5.9362e-12	K08081 tropinone reductase I [EC:1.1.1.206] | (RefSeq) tropinone reductase homolog At5g06060-like (A)
Cluster-11739.34132	0	3.95	11.2443	2.23281e-14	9.73228e-13	K12818 ATP-dependent RNA helicase DHX8/PRP22 [EC:3.6.4.13] | (RefSeq) probable pre-mRNA-splicing factor ATP-dependent RNA helicase DEAH4 (A)
Cluster-11739.86646	0	38.025	11.2552	2.1008e-13	8.25055e-12	K05387 glutamate receptor, ionotropic, plant | (RefSeq) LOW QUALITY PROTEIN: glutamate receptor 2.3-like (A)
Cluster-11739.89189	0	14.725	11.2716	1.90126e-14	8.35819e-13	K14677 aminoacylase [EC:3.5.1.14] | (RefSeq) uncharacterized protein LOC104719897 (A)
Cluster-11739.88317	0	7.84	11.2758	1.62457e-14	7.19843e-13	K13416 brassinosteroid insensitive 1-associated receptor kinase 1 [EC:2.7.10.1 2.7.11.1] | (RefSeq) somatic embryogenesis receptor kinase 4-like (A)
Cluster-2528.0	0	17.61	11.2775	2.22806e-14	9.71843e-13	K16290 xylem cysteine proteinase [EC:3.4.22.-] | (RefSeq) cysteine protease XCP1 (A)
Cluster-11739.43010	0	6.08	11.2874	2.19435e-14	9.59183e-13	K03527 4-hydroxy-3-methylbut-2-en-1-yl diphosphate reductase [EC:1.17.7.4] | (RefSeq) 4-hydroxy-3-methylbut-2-enyl diphosphate reductase, chloroplastic-like (A)
Cluster-11739.56803	0	3.965	11.2878	1.01476e-13	4.14131e-12	K03798 cell division protease FtsH [EC:3.4.24.-] | (RefSeq) ATP-dependent zinc metalloprotease FTSH, chloroplastic (A)
Cluster-11739.8875	0	10.525	11.2884	3.75481e-12	1.28866e-10	K13464 jasmonate ZIM domain-containing protein | (RefSeq) protein TIFY 10B-like (A)
Cluster-11739.35358	0	8.225	11.2914	6.52024e-14	2.69857e-12	K21594 translation factor GUF1, mitochondrial [EC:3.6.5.-] | (RefSeq) GTP-binding protein lepa (A)
Cluster-11739.15492	0	52.155	11.2926	3.35678e-14	1.4297e-12	K02698 photosystem I subunit X | (RefSeq) photosystem I reaction center subunit psaK, chloroplastic (A)
Cluster-11739.14869	0	15.48	11.2935	2.49467e-14	1.0782e-12	--
Cluster-11739.22455	0	12.355	11.4137	5.61832e-14	2.3363e-12	K14558 periodic tryptophan protein 2 | (RefSeq) protein TOPLESS isoform X1 (A)
Cluster-11739.1691	0	3.94	11.4155	2.21425e-14	9.67195e-13	K15333 tRNA guanosine-2'-O-methyltransferase [EC:2.1.1.34] | (RefSeq) uncharacterized protein LOC104224633 (A)
Cluster-11739.72742	0	6.49	11.4203	1.30107e-13	5.24712e-12	K14207 solute carrier family 38 (sodium-coupled neutral amino acid transporter), member 2 | (RefSeq) sodium-coupled neutral amino acid transporter 5-like (A)
Cluster-11739.4084	0	7.33	11.4409	6.96001e-15	3.18493e-13	K21867 potassium channel | (RefSeq) potassium channel AKT2/3-like (A)
Cluster-11739.68222	0	25.655	11.4556	3.63546e-14	1.54518e-12	K01051 pectinesterase [EC:3.1.1.11] | (RefSeq) pectinesterase-like (A)
Cluster-11739.33420	0	16.28	11.4623	1.04285e-12	3.81316e-11	K22698 protein SEY1 [EC:3.6.5.-] | (RefSeq) protein ROOT HAIR DEFECTIVE 3 (A)
Cluster-11739.42614	0	4.79	11.479	7.16633e-14	2.95801e-12	K00626 acetyl-CoA C-acetyltransferase [EC:2.3.1.9] | (RefSeq) acetyl-CoA acetyltransferase, cytosolic 1-like (A)
Cluster-11739.27041	0	20.11	11.5035	8.26203e-15	3.75005e-13	K10691 E3 ubiquitin-protein ligase UBR4 [EC:2.3.2.27] | (RefSeq) LOC109762802; auxin transport protein BIG (A)
Cluster-11739.41920	0	7.015	11.5149	5.99048e-15	2.75151e-13	K20887 xyloglucan glycosyltransferase 4 [EC:2.4.1.-] | (RefSeq) xyloglucan glycosyltransferase 4-like (A)
Cluster-11739.15220	0	4.885	11.5254	3.83492e-15	1.78949e-13	K17710 pentatricopeptide repeat domain-containing protein 1 | (RefSeq) pentatricopeptide repeat-containing protein At2g18940, chloroplastic (A)
Cluster-11739.44101	0	8.83	11.5266	1.47488e-14	6.56354e-13	K22484 transcriptional regulator CBF1 | (RefSeq) transcription factor bHLH106 (A)
Cluster-11739.819	0	8.305	11.5286	4.67572e-14	1.96291e-12	--
Cluster-11739.63310	0	4.56	11.5396	5.36128e-15	2.47544e-13	K12874 intron-binding protein aquarius | (RefSeq) intron-binding protein aquarius (A)
Cluster-11739.81803	0	6.105	11.5402	6.1233e-15	2.80832e-13	K02736 20S proteasome subunit beta 7 [EC:3.4.25.1] | (RefSeq) proteasome subunit beta type-4 (A)
Cluster-11739.24680	0	6.12	11.5652	5.16434e-07	7.73167e-06	RecName: Full=Shewanella-like protein phosphatase 2 {ECO:0000303|PubMed:21976480}; Short=AtSLP2 {ECO:0000303|PubMed:21976480}; EC=3.1.-.- {ECO:0000305};
Cluster-11739.29190	0	51.665	11.6042	1.20405e-14	5.38949e-13	unknown [Glycine max]
Cluster-25886.0	0	56.51	11.62	2.45998e-15	1.1638e-13	RecName: Full=Non-specific lipid-transfer protein 2; Short=LTP 2; AltName: Full=LpLTP2; Flags: Precursor;
Cluster-11739.55423	0	8.03	11.6254	5.55524e-15	2.56116e-13	K03145 transcription elongation factor S-II | (RefSeq) transcription elongation factor TFIIS (A)
Cluster-11739.31665	0	36.08	11.6532	4.96121e-15	2.29935e-13	K12173 BRCA1-A complex subunit BRE | (RefSeq) BRCA1-A complex subunit BRE-like (A)
Cluster-11739.77731	0	12.945	11.6766	1.74413e-15	8.3672e-14	K01580 glutamate decarboxylase [EC:4.1.1.15] | (RefSeq) glutamate decarboxylase (A)
Cluster-11739.47846	0	11.89	11.7192	1.53833e-15	7.43209e-14	K14190 GDP-L-galactose phosphorylase [EC:2.7.7.69] | (RefSeq) GDP-L-galactose phosphorylase 2-like (A)
Cluster-11739.42049	0	61.29	11.7193	3.23074e-15	1.51561e-13	K00417 ubiquinol-cytochrome c reductase subunit 7 | (RefSeq) cytochrome b-c1 complex subunit 7-2-like (A)
Cluster-11739.36919	0	24.785	11.7391	9.41288e-16	4.63129e-14	K00679 phospholipid:diacylglycerol acyltransferase [EC:2.3.1.158] | (RefSeq) hypothetical protein (A)
Cluster-11739.77721	0	19.7	11.7533	5.02076e-15	2.3252e-13	K09422 transcription factor MYB, plant | (RefSeq) protein rough sheath 2 homolog (A)
Cluster-11739.87771	0	22.975	11.7884	1.39865e-13	5.61855e-12	PREDICTED: ATP-dependent RNA helicase glh-2-like [Solanum tuberosum]
Cluster-11739.40122	0	5.855	11.898	1.88197e-15	8.99338e-14	K15865 threonylcarbamoyladenosine tRNA methylthiotransferase CDKAL1 [EC:2.8.4.5] | (RefSeq) threonylcarbamoyladenosine tRNA methylthiotransferase (A)
Cluster-11739.29603	0	61.655	11.9484	2.64312e-16	1.35127e-14	RecName: Full=Photosystem II 5 kDa protein, chloroplastic {ECO:0000303|PubMed:22700981}; Flags: Precursor;
Cluster-11739.28352	0	29.86	12.0423	1.66116e-16	8.63604e-15	K13066 caffeic acid 3-O-methyltransferase [EC:2.1.1.68] | (RefSeq) caffeic acid 3-O-methyltransferase-like (A)
Cluster-11739.22608	0	25.64	12.1096	1.49629e-16	7.81859e-15	K00679 phospholipid:diacylglycerol acyltransferase [EC:2.3.1.158] | (RefSeq) hypothetical protein (A)
Cluster-11739.64909	0	13.26	12.1353	1.34306e-16	7.02984e-15	K20181 vacuolar protein sorting-associated protein 18 | (RefSeq) vacuolar sorting-associated-like protein (A)
Cluster-11739.69717	0	19.275	12.148	1.03117e-08	2.18612e-07	K20924 cellulose synthase-like protein [EC:2.4.1.-] | (RefSeq) cellulose synthase-like protein D3 (A)
Cluster-11739.49090	0	34.025	12.2165	5.00213e-17	2.69624e-15	K16040 trans-resveratrol di-O-methyltransferase [EC:2.1.1.240] | (RefSeq) trans-resveratrol di-O-methyltransferase-like (A)
Cluster-11739.45905	0	53.58	12.2268	2.99542e-16	1.52251e-14	K05387 glutamate receptor, ionotropic, plant | (RefSeq) LOW QUALITY PROTEIN: glutamate receptor 2.3-like (A)
Cluster-11739.26774	0	129.495	12.2865	3.17565e-17	1.76113e-15	RecName: Full=Ribulose bisphosphate carboxylase/oxygenase activase 2, chloroplastic; Short=RA 2; Short=RuBisCO activase 2; AltName: Full=RuBisCO activase beta form; Flags: Precursor;
Cluster-11739.50072	0	109.34	12.3041	1.54424e-16	8.04862e-15	--
Cluster-11739.54095	0	14.25	12.3603	1.05953e-16	5.58862e-15	K17065 dynamin 1-like protein [EC:3.6.5.5] | (RefSeq) dynamin GTPase (A)
Cluster-11739.10616	0	72.2	12.3611	5.53699e-17	2.97932e-15	K11855 ubiquitin carboxyl-terminal hydrolase 36/42 [EC:3.4.19.12] | (RefSeq) ubiquitin carboxyl-terminal hydrolase 36 (A)
Cluster-11739.58708	0	101.6	12.5921	7.91656e-18	4.58028e-16	RecName: Full=Non-specific lipid-transfer protein 2; Short=LTP 2; AltName: Full=LpLTP2; Flags: Precursor;
Cluster-11739.60660	0	63.535	12.6349	3.28421e-18	1.95722e-16	K09873 aquaporin TIP | (RefSeq) aquaporin TIP1-1 (A)
Cluster-11739.50293	0	97.78	12.6475	3.04059e-08	5.89356e-07	--
Cluster-11739.82729	0	28.37	12.712	3.39155e-18	2.01534e-16	K09840 9-cis-epoxycarotenoid dioxygenase [EC:1.13.11.51] | (RefSeq) probable carotenoid cleavage dioxygenase 4, chloroplastic (A)
Cluster-11739.38809	0	16.995	12.7169	7.21345e-18	4.19321e-16	K03252 translation initiation factor 3 subunit C | (RefSeq) eukaryotic translation initiation factor 3 subunit C (A)
Cluster-11739.39308	0	45.175	12.882	3.25185e-18	1.9417e-16	K13993 HSP20 family protein | (RefSeq) 17.3 kDa class I heat shock protein (A)
Cluster-11739.78884	0	30.98	12.9063	5.91872e-19	3.69557e-17	K13065 shikimate O-hydroxycinnamoyltransferase [EC:2.3.1.133] | (RefSeq) acylsugar acyltransferase 3-like (A)
Cluster-11739.50748	0	259.59	12.9068	4.89914e-18	2.87886e-16	RecName: Full=Organ-specific protein S2;
Cluster-11739.83869	0	7.755	12.9162	5.31847e-19	3.33432e-17	K08908 light-harvesting complex I chlorophyll a/b binding protein 2 | (RefSeq) chlorophyll a-b binding protein 7, chloroplastic (A)
Cluster-11739.48738	0	121.385	12.9632	6.60812e-08	1.19745e-06	--
Cluster-11739.51295	0	33.985	13.0385	8.41116e-13	3.11253e-11	--
Cluster-11739.24079	0	39.295	13.1679	1.10191e-19	7.21723e-18	RecName: Full=Proline-rich protein 4; Short=AtPRP4; Flags: Precursor;
Cluster-11739.54804	0	41.62	13.1799	0.00167358	0.010431	K00430 peroxidase [EC:1.11.1.7] | (RefSeq) peroxidase 12-like (A)
Cluster-11739.26901	0	62.41	13.4849	2.44638e-20	1.69625e-18	K01177 beta-amylase [EC:3.2.1.2] | (RefSeq) beta-amylase (A)
Cluster-11739.45510	0	58.085	13.5847	9.00045e-20	5.92661e-18	K23222 nuclease HARBI1 [EC:3.1.-.-] | (RefSeq) putative nuclease HARBI1 (A)
Cluster-11739.42457	0	88.62	13.603	6.93559e-20	4.61138e-18	K12472 epidermal growth factor receptor substrate 15 | (RefSeq) filaggrin-like (A)
Cluster-11739.45281	0	477.83	13.668	2.8154e-20	1.94118e-18	--
Cluster-11739.43316	0	185.84	14.0307	5.12933e-22	3.95814e-20	RecName: Full=Pathogenesis-related protein STH-2;
Cluster-11739.43925	0	128.615	14.0442	3.20684e-22	2.51565e-20	K02716 photosystem II oxygen-evolving enhancer protein 1 | (RefSeq) oxygen-evolving enhancer protein 1, chloroplastic-like (A)
Cluster-11739.22239	0	299.28	14.2512	1.11166e-15	5.42182e-14	K03188 urease accessory protein | (RefSeq) uncharacterized protein LOC108224146 isoform X1 (A)
Cluster-11739.45890	0	646.575	15.1632	2.21128e-25	2.16213e-23	RecName: Full=Non-specific lipid-transfer protein; Short=LTP; Short=NsLTP; AltName: Full=SDI-9; Flags: Precursor;
Cluster-11739.47735	0	454.19	15.3606	4.75996e-26	4.82286e-24	RecName: Full=Organ-specific protein S2;
Cluster-11739.43614	0	896.625	16.468	4.50329e-29	5.41799e-27	K10745 ribonuclease H2 subunit C | (RefSeq) uncharacterized protein LOC107416231 (A)
Cluster-11739.4191	0.005	0.33	5.56809	6.32229e-05	0.000570054	K07964 heparanase [EC:3.2.1.166] | (RefSeq) heparanase-like protein 3 (A)
Cluster-11739.5692	0.005	0.31	5.83436	0.00119047	0.00775925	K14376 poly(A) polymerase [EC:2.7.7.19] | (RefSeq) nuclear poly(A) polymerase 1 (A)
Cluster-11739.32763	0.005	0.705	6.37769	4.34213e-05	0.000407647	K21596 calmodulin-binding transcription activator | (RefSeq) calmodulin-binding transcription activator 3-like (A)
Cluster-11739.59044	0.005	0.695	6.57239	4.81883e-05	0.000447482	K14413 beta-1,3-galactosyltransferase [EC:2.4.1.-] | (RefSeq) beta-1,3-galactosyltransferase GALT1 (A)
Cluster-11739.79910	0.005	0.53	6.75105	3.8167e-05	0.000363479	K23280 rhamnogalacturonan I rhamnosyltransferase [EC:2.4.1.351] | (RefSeq) O-fucosyltransferase 3-like (A)
Cluster-11739.51017	0.005	1.285	6.82292	3.77454e-05	0.000360022	K01179 endoglucanase [EC:3.2.1.4] | (RefSeq) endoglucanase 25-like (A)
Cluster-11739.62698	0.005	1.015	6.93965	1.69201e-06	2.25438e-05	K11593 eukaryotic translation initiation factor 2C | (RefSeq) protein argonaute 5-like isoform X1 (A)
Cluster-11739.38457	0.005	0.44	6.99067	7.44851e-05	0.000659513	RecName: Full=Protein ENHANCED DISEASE RESISTANCE 2-like;
Cluster-11739.14131	0.005	0.725	7.16293	0.000356536	0.00265835	hypothetical protein CISIN_1g027331mg [Citrus sinensis]
Cluster-11739.24872	0.005	0.505	7.32527	9.18321e-06	0.000103103	K13207 CUG-BP- and ETR3-like factor | (RefSeq) RNA-binding protein BRN1-like isoform X1 (A)
Cluster-11739.42711	0.005	0.815	7.41788	0.000131737	0.00109844	RecName: Full=Root phototropism protein 2; AltName: Full=BTB/POZ domain-containing protein RPT2;
Cluster-11739.63162	0.005	1.315	7.4472	2.12133e-06	2.77824e-05	K17500 integrin-linked kinase-associated serine/threonine phosphatase 2C [EC:3.1.3.16] | (RefSeq) WAT1-related protein At3g18200 isoform X1 (A)
Cluster-26714.0	0.005	1.005	7.55212	5.96177e-05	0.000541596	RecName: Full=Ribulose bisphosphate carboxylase/oxygenase activase, chloroplastic; Short=RA; Short=RuBisCO activase; Flags: Precursor;
Cluster-657.0	0.005	1.755	7.62047	7.81864e-05	0.000688717	K02552 menaquinone-specific isochorismate synthase [EC:5.4.4.2] | (RefSeq) isochorismate synthase 2, chloroplastic isoform X1 (A)
Cluster-11739.8412	0.005	0.495	7.79203	1.75484e-05	0.000182616	unnamed protein product [Coffea canephora]
Cluster-11739.16160	0.005	1.915	7.87737	3.41201e-06	4.26862e-05	K17506 protein phosphatase 1L [EC:3.1.3.16] | (RefSeq) hypothetical protein (A)
Cluster-11739.41182	0.005	1.185	7.90626	4.15777e-05	0.000391715	K11314 transcriptional adapter 2-alpha | (RefSeq) transcriptional adapter ADA2b-like isoform X1 (A)
Cluster-11739.80464	0.005	1.175	8.04935	2.00036e-05	0.000205352	K03935 NADH dehydrogenase (ubiquinone) Fe-S protein 2 [EC:7.1.1.2 1.6.99.3] | (RefSeq) nad7, EI154_mgp14; NADH dehydrogenase subunit 7 (A)
Cluster-11739.32913	0.005	2.57	8.38472	1.37193e-07	2.3438e-06	unnamed protein product [Coffea canephora]
Cluster-11739.54810	0.005	1.55	8.40812	2.58368e-08	5.07998e-07	K07513 acetyl-CoA acyltransferase 1 [EC:2.3.1.16] | (RefSeq) 3-ketoacyl-CoA thiolase 2, peroxisomal-like (A)
Cluster-11122.0	0.005	3.32	8.93737	4.51236e-06	5.47915e-05	K22519 protein disulfide-isomerase [EC:5.3.4.1] | (RefSeq) uncharacterized LOC109153479 (A)
Cluster-11739.12328	0.005	2.03	8.93824	1.83365e-06	2.42993e-05	K00688 glycogen phosphorylase [EC:2.4.1.1] | (RefSeq) glycogen phosphorylase 1-like (A)
Cluster-11739.38161	0.005	3.145	9.06662	3.53066e-06	4.40988e-05	uncharacterized protein LOC105177426 isoform X1 [Sesamum indicum]
Cluster-11739.62978	0.005	1.29	9.14038	2.55593e-06	3.28722e-05	K08245 phytepsin [EC:3.4.23.40] | (RefSeq) aspartic proteinase-like (A)
Cluster-11739.18786	0.005	2.6	9.37692	2.25031e-07	3.65941e-06	K14500 BR-signaling kinase [EC:2.7.11.1] | (RefSeq) probable serine/threonine-protein kinase At5g41260 (A)
Cluster-11739.73022	0.005	3.135	9.49305	7.67023e-09	1.65987e-07	--
Cluster-11739.20171	0.005	3.49	9.75775	3.84355e-07	5.93339e-06	K05658 ATP-binding cassette, subfamily B (MDR/TAP), member 1 [EC:3.6.3.44] | (RefSeq) ABC transporter B family member 11-like (A)
Cluster-11739.58571	0.01	0.73	5.9294	1.72416e-05	0.000179972	K18010 7-hydroxymethyl chlorophyll a reductase [EC:1.17.7.2] | (RefSeq) 7-hydroxymethyl chlorophyll a reductase, chloroplastic (A)
Cluster-11739.42417	0.01	0.33	5.95992	0.000917077	0.00617158	Uncharacterized protein TCM_004457 [Theobroma cacao]
Cluster-11739.15617	0.01	0.535	6.0062	4.2933e-05	0.000403526	K09291 nucleoprotein TPR | (RefSeq) nuclear-pore anchor (A)
Cluster-11739.19995	0.01	0.79	6.15569	0.000436366	0.00318507	K17604 zinc finger SWIM domain-containing protein 3 | (RefSeq) protein FAR1-RELATED SEQUENCE 5-like (A)
Cluster-11739.67739	0.01	0.895	6.18735	0.000517376	0.00370772	K12260 sulfiredoxin [EC:1.8.98.2] | (RefSeq) sulfiredoxin, chloroplastic/mitochondrial (A)
Cluster-11739.89777	0.01	0.49	6.38912	0.000169371	0.0013717	K13420 LRR receptor-like serine/threonine-protein kinase FLS2 [EC:2.7.11.1] | (RefSeq) probable LRR receptor-like serine/threonine-protein kinase At3g47570 (A)
Cluster-11739.15975	0.01	0.825	6.43185	1.61528e-09	3.91731e-08	K18730 PERQ amino acid-rich with GYF domain-containing protein | (RefSeq) uncharacterized LOC104592822 (A)
Cluster-11477.0	0.01	0.995	6.53782	0.000121949	0.00102498	RecName: Full=Peptidyl-prolyl cis-trans isomerase FKBP20-2, chloroplastic {ECO:0000303|PubMed:15047905}; Short=PPIase FKBP20-2 {ECO:0000303|PubMed:15047905}; EC=5.2.1.8 {ECO:0000305}; AltName: Full=FK506-binding protein 20-2 {ECO:0000303|PubMed:15047905}; Short=AtFKBP20-2 {ECO:0000303|PubMed:15047905}; AltName: Full=Immunophilin FKBP20-2 {ECO:0000303|PubMed:15047905}; AltName: Full=Rotamase; Flag…
Cluster-11739.17763	0.01	0.845	6.95648	4.68407e-05	0.000436352	K08193 MFS transporter, ACS family, solute carrier family 17 (sodium-dependent inorganic phosphate cotransporter), other | (RefSeq) sodium-dependent phosphate transport protein 1, chloroplastic-like (A)
Cluster-11739.2936	0.01	1.025	6.97298	3.28969e-05	0.000318718	PREDICTED: uncharacterized protein LOC109233998 [Nicotiana attenuata]
Cluster-11739.79703	0.01	1.21	6.97768	2.2992e-05	0.000231926	K09122 uncharacterized protein | (RefSeq) uncharacterized protein LOC8057957 (A)
Cluster-11739.70065	0.01	0.905	6.987	0.000127909	0.00107015	K18998 RNA polymerase II C-terminal domain phosphatase-like 1/2 [EC:3.1.3.16] | (RefSeq) RNA polymerase II C-terminal domain phosphatase-like 2 (A)
Cluster-11739.15227	0.01	1.32	7.09788	1.34534e-05	0.000144501	K12309 beta-galactosidase [EC:3.2.1.23] | (RefSeq) beta-galactosidase 2 (A)
Cluster-11739.87306	0.01	1.02	7.1885	3.99638e-05	0.000378305	uncharacterized protein LOC105176739 isoform X2 [Sesamum indicum]
Cluster-11739.63916	0.01	1.205	7.51132	4.12873e-06	5.05524e-05	PREDICTED: uncharacterized protein LOC104610950 [Nelumbo nucifera]
Cluster-11739.57312	0.01	2.47	7.97472	2.21766e-07	3.61299e-06	RecName: Full=E3 ubiquitin-protein ligase PRT1; EC=2.3.2.27; AltName: Full=Proteolysis 1 protein; AltName: Full=RING-type E3 ubiquitin transferase PRT1 {ECO:0000305};
Cluster-11739.10318	0.01	1.58	8.17067	5.37013e-06	6.38087e-05	uncharacterized protein LOC111402035 isoform X2 [Olea europaea var. sylvestris]
Cluster-24715.0	0.01	1.79	8.2107	1.79267e-07	2.98383e-06	RecName: Full=BEL1-like homeodomain protein 8; Short=BEL1-like protein 8; AltName: Full=Protein POUND-FOOLISH;
Cluster-11739.30641	0.01	3.71	9.36694	3.98724e-09	9.07226e-08	K15281 solute carrier family 35 | (RefSeq) GDP-mannose transporter GONST3-like (A)
Cluster-11739.37807	0.01	22.63	11.261	1.80551e-14	7.96574e-13	--
Cluster-11739.84451	0.015	0.515	4.95795	0.000369571	0.00274542	unnamed protein product [Coffea canephora]
Cluster-11739.56149	0.015	0.695	5.82538	1.48514e-05	0.000157834	PREDICTED: uncharacterized protein LOC104610950 [Nelumbo nucifera]
Cluster-11739.39907	0.015	0.82	5.95055	2.29978e-05	0.000231947	K10534 nitrate reductase (NAD(P)H) [EC:1.7.1.1 1.7.1.2 1.7.1.3] | (RefSeq) nitrate reductase [NADH] 2-like (A)
Cluster-17687.1	0.015	1.37	6.13381	1.61972e-06	2.17312e-05	uncharacterized protein LOC109704055 [Ananas comosus]
Cluster-11739.57033	0.015	1.005	6.19111	0.000365985	0.00272273	K16298 serine carboxypeptidase-like clade IV [EC:3.4.16.-] | (RefSeq) serine carboxypeptidase-like (A)
Cluster-11739.17083	0.015	1.025	6.25094	0.000275117	0.00211424	K10526 OPC-8:0 CoA ligase 1 [EC:6.2.1.-] | (RefSeq) 4-coumarate--CoA ligase-like 5 (A)
Cluster-11739.67193	0.015	1.305	6.2572	8.8336e-06	9.97218e-05	K09716 D-aminoacyl-tRNA deacylase [EC:3.1.1.96] | (RefSeq) D-aminoacyl-tRNA deacylase-like isoform X1 (A)
Cluster-11739.49390	0.015	0.785	6.26907	0.000350167	0.00261676	RecName: Full=Proline transporter 1; Short=AtPROT1;
Cluster-11739.69276	0.015	1.23	6.46049	8.25465e-11	2.42213e-09	K01963 acetyl-CoA carboxylase carboxyl transferase subunit beta [EC:6.4.1.2 2.1.3.15] | (RefSeq) uncharacterized protein LOC109210965 (A)
Cluster-20514.0	0.015	1.155	6.4959	0.000120542	0.00101487	RecName: Full=Protein IQ-DOMAIN 14;
Cluster-20036.0	0.015	1.315	6.54516	0.00010677	0.000911392	hypothetical protein CFOL_v3_06593 [Cephalotus follicularis]
Cluster-11739.26619	0.015	0.83	6.57027	9.84308e-05	0.000848331	K23115 TELO2-interacting protein 2 | (RefSeq) uncharacterized protein At2g39910 (A)
Cluster-16898.0	0.015	1.59	6.60556	2.73755e-07	4.34939e-06	K13430 serine/threonine-protein kinase PBS1 [EC:2.7.11.1] | (RefSeq) serine/threonine-protein kinase CDL1 (A)
Cluster-11739.2935	0.015	1.495	6.86022	3.75958e-05	0.000358761	K09338 homeobox-leucine zipper protein | (RefSeq) homeobox-leucine zipper protein HDG4 (A)
Cluster-10281.0	0.015	1.89	6.8976	7.48029e-09	1.62219e-07	K14514 ethylene-insensitive protein 3 | (RefSeq) hypothetical protein (A)
Cluster-11701.0	0.015	1.76	7.02005	1.42415e-05	0.000152062	K03327 multidrug resistance protein, MATE family | (RefSeq) MATE efflux family protein DTX1-like (A)
Cluster-11739.88709	0.015	2.365	7.21142	3.77984e-14	1.60323e-12	--
Cluster-11739.63032	0.015	1.135	7.21378	4.31929e-05	0.000405565	K00547 homocysteine S-methyltransferase [EC:2.1.1.10] | (RefSeq) homocysteine S-methyltransferase 1 (A)
Cluster-11739.34111	0.015	1.745	7.24004	6.53774e-10	1.68421e-08	K09338 homeobox-leucine zipper protein | (RefSeq) homeobox-leucine zipper protein PROTODERMAL FACTOR 2-like (A)
Cluster-5834.0	0.015	1.895	7.25278	4.5006e-06	5.46811e-05	K16296 serine carboxypeptidase-like clade I [EC:3.4.16.-] | (RefSeq) serine carboxypeptidase-like 20 (A)
Cluster-11739.15803	0.015	2.335	7.40864	4.7487e-06	5.73106e-05	K19476 vacuolar protein sorting-associated protein IST1 | (RefSeq) hypothetical protein (A)
Cluster-13535.0	0.015	1.9	7.64777	8.87865e-07	1.27167e-05	K14487 auxin responsive GH3 gene family | (RefSeq) jasmonic acid-amido synthetase JAR1-like (A)
Cluster-11739.57358	0.015	2.44	7.80928	2.53778e-12	8.88325e-11	K12198 charged multivesicular body protein 5 | (RefSeq) vacuolar protein sorting-associated protein 32 homolog 2-like (A)
Cluster-11739.43438	0.015	2.305	7.82692	3.49465e-07	5.44949e-06	K03023 DNA-directed RNA polymerase III subunit RPC3 | (RefSeq) DNA-directed RNA polymerase III subunit rpc3 isoform X1 (A)
Cluster-11739.50332	0.015	3.375	7.98458	2.05041e-07	3.36368e-06	PREDICTED: uncharacterized protein LOC105969876 [Erythranthe guttata]
Cluster-11739.79283	0.015	2.85	7.99668	1.49777e-07	2.53763e-06	K03452 magnesium/proton exchanger | (RefSeq) uncharacterized LOC18613571 (A)
Cluster-11739.25258	0.015	3.86	8.11031	2.57329e-10	7.01517e-09	K17087 transmembrane 9 superfamily member 3 | (RefSeq) transmembrane 9 superfamily member 1 (A)
Cluster-11739.6503	0.015	4.8	8.53418	3.51688e-08	6.72544e-07	K15405 midchain alkane hydroxylase | (RefSeq) CYP96A15; cytochrome P450, family 96, subfamily A, polypeptide 15 (A)
Cluster-11739.8005	0.015	5.495	8.71008	9.04858e-09	1.93567e-07	K20181 vacuolar protein sorting-associated protein 18 | (RefSeq) vacuolar sorting-associated-like protein (A)
Cluster-11739.84099	0.015	6.255	9.13943	3.98877e-10	1.06336e-08	RecName: Full=Patatin-like protein 2; Short=OsPLP2; EC=3.1.1.-;
Cluster-11739.63355	0.015	11.57	9.52918	5.81682e-20	3.90127e-18	PREDICTED: rhodanese-like domain-containing protein 6 [Nicotiana tomentosiformis]
Cluster-11739.84216	0.015	14.65	10.0049	3.35513e-12	1.16186e-10	K12938 anthocyanidin 5,3-O-glucosyltransferase [EC:2.4.1.-] | (RefSeq) anthocyanidin 5,3-O-glucosyltransferase (A)
Cluster-11739.19862	0.015	15.675	10.0966	3.77364e-12	1.29368e-10	K01100 sedoheptulose-bisphosphatase [EC:3.1.3.37] | (RefSeq) sedoheptulose-1,7-bisphosphatase, chloroplastic-like (A)
Cluster-11739.29301	0.015	14.4	10.2124	4.78942e-23	3.95913e-21	K17961 cytochrome P450 family 82 subfamily G polypeptide 1 [EC:1.14.-.-] | (RefSeq) cytochrome P450 82C4-like (A)
Cluster-15954.0	0.02	0.51	4.94367	0.000149589	0.00122913	K06941 23S rRNA (adenine2503-C2)-methyltransferase [EC:2.1.1.192] | (RefSeq) dual-specificity RNA methyltransferase RlmN (A)
Cluster-11739.45007	0.02	0.775	5.25118	0.00043623	0.00318445	K21594 translation factor GUF1, mitochondrial [EC:3.6.5.-] | (RefSeq) GTP-binding protein lepa (A)
Cluster-19303.0	0.02	1.085	5.82464	0.00119557	0.00779085	K01537 Ca2+-transporting ATPase [EC:3.6.3.8] | (RefSeq) calcium-transporting ATPase 12, plasma membrane-type-like (A)
Cluster-16697.0	0.02	1.32	6.30276	0.000213841	0.00168632	K05658 ATP-binding cassette, subfamily B (MDR/TAP), member 1 [EC:7.6.2.2] | (RefSeq) ABC transporter B family member 11-like (A)
Cluster-11739.50215	0.02	1.3	6.38627	1.72149e-08	3.50209e-07	K11422 histone-lysine N-methyltransferase SETD1 [EC:2.1.1.43] | (RefSeq) histone-lysine N-methyltransferase, H3 lysine-4 specific-like (A)
Cluster-23610.0	0.02	1.415	6.4116	0.000147161	0.00121128	K05765 cofilin | (RefSeq) uncharacterized LOC105781290 (A)
Cluster-11739.82019	0.02	1.44	6.44104	1.98919e-07	3.27461e-06	K12198 charged multivesicular body protein 5 | (RefSeq) vacuolar protein sorting-associated protein 32 homolog 2-like (A)
Cluster-18296.0	0.02	1.57	6.53277	0.000109217	0.000928799	K05665 ATP-binding cassette, subfamily C (CFTR/MRP), member 1 [EC:7.6.2.3] | (RefSeq) LOW QUALITY PROTEIN: ABC transporter C family member 8 (A)
Cluster-18114.0	0.02	1.72	6.53783	0.000189565	0.00151647	K09587 steroid 22-alpha-hydroxylase [EC:1.14.13.-] | (RefSeq) cytochrome P450 90B1 (A)
Cluster-20680.0	0.02	1.69	6.6459	5.44151e-08	1.00049e-06	K03063 26S proteasome regulatory subunit T3 | (RefSeq) 26S protease regulatory subunit 6B homolog (A)
Cluster-11739.24469	0.02	1.435	6.67427	1.32951e-06	1.82517e-05	unnamed protein product [Coffea canephora]
Cluster-11739.83181	0.02	1.83	6.71871	8.32388e-05	0.000728768	uncharacterized protein LOC105164278 isoform X1 [Sesamum indicum]
Cluster-11739.10036	0.02	1.495	6.84665	3.73671e-08	7.09525e-07	K12182 hepatocyte growth factor-regulated tyrosine kinase substrate | (RefSeq) TOM1-like protein 2 (A)
Cluster-11739.4806	0.02	2.275	6.92545	1.28072e-08	2.67641e-07	K09338 homeobox-leucine zipper protein | (RefSeq) LOW QUALITY PROTEIN: homeobox-leucine zipper protein MERISTEM L1 (A)
Cluster-11739.90526	0.02	1.715	6.93723	2.42529e-07	3.91169e-06	unnamed protein product [Coffea canephora]
Cluster-3089.0	0.02	2.53	7.24474	9.88536e-06	0.00011004	--
Cluster-24926.0	0.02	3.265	7.36304	6.07302e-11	1.81136e-09	RecName: Full=Transcription factor TCP24;
Cluster-11739.5924	0.02	3.805	7.7841	8.20191e-10	2.08962e-08	RecName: Full=Protein SIEVE ELEMENT OCCLUSION B {ECO:0000303|PubMed:20932300}; Short=AtSEOb {ECO:0000303|PubMed:20932300}; AltName: Full=Protein SIEVE ELEMENT OCCLUSION-RELATED 1 {ECO:0000303|PubMed:22470058}; Short=AtSEOR1 {ECO:0000303|PubMed:22470058};
Cluster-15375.0	0.02	3.745	7.82809	3.42305e-07	5.34326e-06	RecName: Full=Protein RICE SALT SENSITIVE 3 {ECO:0000303|PubMed:23715469};
Cluster-11739.72671	0.02	4.31	7.98195	7.37489e-10	1.88438e-08	K21989 calcium permeable stress-gated cation channel | (RefSeq) CSC1-like protein RXW8 (A)
Cluster-11739.19928	0.02	20.155	10.1003	9.80764e-33	1.40277e-30	K03403 magnesium chelatase subunit H [EC:6.6.1.1] | (RefSeq) magnesium-chelatase subunit ChlH, chloroplastic (A)
Cluster-11739.42917	0.02	76.74	12.1361	1.26945e-17	7.25592e-16	K08235 xyloglucan:xyloglucosyl transferase [EC:2.4.1.207] | (RefSeq) probable xyloglucan endotransglucosylase/hydrolase protein 6 (A)
Cluster-11739.56136	0.025	0.46	4.3582	0.00515308	0.0276139	K15920 xylan 1,4-beta-xylosidase [EC:3.2.1.37] | (RefSeq) beta-xylosidase/alpha-L-arabinofuranosidase 2-like (A)
Cluster-11739.41988	0.025	0.55	4.67852	0.000167149	0.00135566	RecName: Full=Acyltransferase-like protein At1g54570, chloroplastic; EC=2.3.1.-; Flags: Precursor;
Cluster-11739.2779	0.025	0.475	4.74112	0.000933552	0.00626668	K02986 small subunit ribosomal protein S4 | (RefSeq) ribosomal protein S4, mitochondrial (A)
Cluster-11739.4484	0.025	0.64	4.8137	0.00259027	0.0153195	K14662 protein N-terminal asparagine amidohydrolase [EC:3.5.1.121] | (RefSeq) protein N-terminal asparagine amidohydrolase (A)
Cluster-11739.205	0.025	0.895	5.07493	0.000253085	0.00196159	K00036 glucose-6-phosphate 1-dehydrogenase [EC:1.1.1.49 1.1.1.363] | (RefSeq) glucose-6-phosphate 1-dehydrogenase, chloroplastic-like (A)
Cluster-11739.22189	0.025	0.7	5.17339	0.0010966	0.00721624	K21596 calmodulin-binding transcription activator | (RefSeq) calmodulin-binding transcription activator 3-like (A)
Cluster-11739.51727	0.025	0.92	5.36209	1.67812e-06	2.23926e-05	K00901 diacylglycerol kinase (ATP) [EC:2.7.1.107] | (RefSeq) diacylglycerol kinase 5 (A)
Cluster-2017.0	0.025	1.17	5.43254	0.000465539	0.00337239	K15322 tRNA-splicing endonuclease subunit Sen2 [EC:3.1.27.9] | (RefSeq) tRNA-splicing endonuclease subunit Sen2-1-like isoform X1 (A)
Cluster-11739.9541	0.025	0.855	5.79321	0.00132047	0.00849668	K22683 aspartyl protease family protein [EC:3.4.23.-] | (RefSeq) aspartyl protease family protein 2-like (A)
Cluster-11739.912	0.025	1.295	5.83513	2.06888e-05	0.000211472	K10357 myosin V | (RefSeq) myosin-6-like (A)
Cluster-11739.73136	0.025	1.325	5.95175	1.36026e-06	1.86198e-05	K07904 Ras-related protein Rab-11A | (RefSeq) ras-related protein RABA4d (A)
Cluster-4246.0	0.025	1.26	5.97216	0.000757883	0.00521438	K22484 transcriptional regulator CBF1 | (RefSeq) hypothetical protein (A)
Cluster-5627.0	0.025	1.13	6.05384	2.00383e-05	0.000205663	unnamed protein product [Coffea canephora]
Cluster-11739.61796	0.025	1.215	6.07327	1.10913e-06	1.55607e-05	K13832 3-dehydroquinate dehydratase / shikimate dehydrogenase [EC:4.2.1.10 1.1.1.25] | (RefSeq) bifunctional 3-dehydroquinate dehydratase/shikimate dehydrogenase, chloroplastic-like isoform X1 (A)
Cluster-25883.0	0.025	1.435	6.08691	2.73295e-06	3.49153e-05	K14514 ethylene-insensitive protein 3 | (RefSeq) hypothetical protein (A)
Cluster-11739.9562	0.025	1.97	6.20625	2.60228e-06	3.33846e-05	K05663 mitochondrial ABC transporter ATM | (RefSeq) ABC transporter B family member 25, mitochondrial (A)
Cluster-8280.0	0.025	1.34	6.22653	9.082e-07	1.29627e-05	K10268 F-box and leucine-rich repeat protein 2/20 | (RefSeq) F-box/LRR-repeat protein 3 (A)
Cluster-11739.8658	0.025	1.615	6.24181	5.06133e-05	0.000467742	K17500 integrin-linked kinase-associated serine/threonine phosphatase 2C [EC:3.1.3.16] | (RAP-DB) Os09g0459600; Similar to Calmodulin-binding protein phosphatase. (A)
Cluster-11739.1939	0.025	1.82	6.3713	0.000169894	0.00137539	K06943 nucleolar GTP-binding protein | (RefSeq) uncharacterized protein LOC108835530 (A)
Cluster-5791.0	0.025	1.97	6.41175	0.000204977	0.00162686	K23877 xyloglucan O-acetyltransferase | (RefSeq) protein ALTERED XYLOGLUCAN 4-like (A)
Cluster-11739.26785	0.025	1.665	6.45303	4.91612e-09	1.10347e-07	K21444 poly(rC)-binding protein 3/4 | (RefSeq) KH domain-containing protein HEN4 isoform X1 (A)
Cluster-11739.28447	0.025	2.17	6.52364	2.43537e-13	9.46776e-12	K08712 ATP-binding cassette, subfamily G (WHITE), member 2, SNQ2 | (RefSeq) ABC transporter, ATP-binding protein (A)
Cluster-8527.0	0.025	2.215	6.54253	0.000115194	0.000974907	K10355 actin, other eukaryote | (RefSeq) actin-71 (A)
Cluster-11739.32721	0.025	2.99	6.79696	1.17127e-11	3.80334e-10	unnamed protein product [Coffea canephora]
Cluster-11739.79473	0.025	2.955	7.01313	8.54086e-23	6.97583e-21	K01535 H+-transporting ATPase [EC:7.1.2.1] | (RefSeq) ATPase 10, plasma membrane-type-like (A)
Cluster-11739.45505	0.025	2.51	7.05581	2.59649e-09	6.04654e-08	K13422 transcription factor MYC2 | (RefSeq) transcription factor MYC4-like (A)
Cluster-11739.83315	0.025	3.19	7.06683	9.74571e-06	0.000108682	--
Cluster-1835.0	0.025	3.3	7.25164	8.06326e-06	9.20733e-05	K00430 peroxidase [EC:1.11.1.7] | (RefSeq) peroxidase 4-like (A)
Cluster-11739.2291	0.025	3.335	7.33247	8.15807e-06	9.30005e-05	K09286 EREBP-like factor | (RefSeq) ethylene-responsive transcription factor TINY-like (A)
Cluster-11739.65606	0.025	3.855	7.58477	2.10862e-10	5.82851e-09	K00654 serine palmitoyltransferase [EC:2.3.1.50] | (RefSeq) long chain base biosynthesis protein 2a (A)
Cluster-11739.79613	0.025	10.295	8.79634	3.23932e-09	7.44766e-08	K05928 tocopherol O-methyltransferase [EC:2.1.1.95] | (RefSeq) probable tocopherol O-methyltransferase, chloroplastic (A)
Cluster-11739.20823	0.025	13.61	9.1527	3.79518e-10	1.01616e-08	K05658 ATP-binding cassette, subfamily B (MDR/TAP), member 1 [EC:7.6.2.2] | (RefSeq) uncharacterized protein LOC111781709 (A)
Cluster-11739.69241	0.025	12.655	9.61532	1.59715e-08	3.26991e-07	RecName: Full=Phytosulfokines 5; Short=AtPSK5; Contains: RecName: Full=Phytosulfokine-alpha; Short=PSK-alpha; Short=Phytosulfokine-a; Contains: RecName: Full=Phytosulfokine-beta; Short=PSK-beta; Short=Phytosulfokine-b; Flags: Precursor;
Cluster-11739.87900	0.025	12.655	9.61532	1.59715e-08	3.26991e-07	RecName: Full=Phytosulfokines 5; Short=AtPSK5; Contains: RecName: Full=Phytosulfokine-alpha; Short=PSK-alpha; Short=Phytosulfokine-a; Contains: RecName: Full=Phytosulfokine-beta; Short=PSK-beta; Short=Phytosulfokine-b; Flags: Precursor;
Cluster-11739.4448	0.025	23.5	9.95203	1.23698e-11	3.9954e-10	K01166 ribonuclease T2 [EC:3.1.27.1] | (RefSeq) intracellular ribonuclease LX-like (A)
Cluster-11739.50121	0.03	0.39	4.12194	0.00780065	0.0390744	K01681 aconitate hydratase [EC:4.2.1.3] | (RefSeq) aconitate hydratase, cytoplasmic-like (A)
Cluster-11739.8120	0.03	0.575	4.27678	0.0042314	0.0233064	Optic atrophy 3-like [Trema orientalis]
Cluster-11739.46680	0.03	0.525	4.48598	1.03936e-07	1.82012e-06	K00008 L-iditol 2-dehydrogenase [EC:1.1.1.14] | (RefSeq) L-idonate 5-dehydrogenase-like (A)
Cluster-11739.49151	0.03	0.72	4.6114	0.00126079	0.00816377	RecName: Full=CASP-like protein 1E1; Short=GmCASPL1E1;
Cluster-11739.8781	0.03	0.635	4.66579	0.000472007	0.00341482	K02885 large subunit ribosomal protein L19e | (RefSeq) 60S ribosomal protein L19-2 (A)
Cluster-23851.0	0.03	0.665	4.78497	7.57305e-05	0.000669096	K10357 myosin V | (RefSeq) myosin-1-like isoform X1 (A)
Cluster-11739.80591	0.03	0.885	4.98214	0.000260671	0.00201304	K08726 soluble epoxide hydrolase / lipid-phosphate phosphatase [EC:3.3.2.10 3.1.3.76] | (RefSeq) uncharacterized protein LOC8071538 (A)
Cluster-16915.0	0.03	0.975	4.98975	0.000772042	0.00530467	K14564 nucleolar protein 56 | (RefSeq) uncharacterized protein LOC108225321 (A)
Cluster-11739.71307	0.03	1.05	5.34871	0.000268817	0.00206997	K18655 ATP-dependent RNA helicase DDX19/DBP5 [EC:3.6.4.13] | (RefSeq) DEAD-box ATP-dependent RNA helicase 38-like (A)
Cluster-16414.0	0.03	1.15	5.35051	0.000265597	0.00204824	K00434 L-ascorbate peroxidase [EC:1.11.1.11] | (RefSeq) uncharacterized protein LOC102661779 isoform X1 (A)
Cluster-21281.0	0.03	1.415	5.7573	9.75122e-06	0.000108724	K00423 L-ascorbate oxidase [EC:1.10.3.3] | (RefSeq) L-ascorbate oxidase (A)
Cluster-11739.12095	0.03	1.835	5.79026	1.16123e-06	1.61945e-05	K01930 folylpolyglutamate synthase [EC:6.3.2.17] | (RefSeq) folylpolyglutamate synthase (A)
Cluster-22569.0	0.03	1.57	5.79231	4.44149e-06	5.40483e-05	K05681 ATP-binding cassette, subfamily G (WHITE), member 2 | (RefSeq) hypothetical protein (A)
Cluster-22633.0	0.03	1.67	5.91073	0.000901677	0.00608125	RecName: Full=Endonuclease 2; Short=AtENDO2; EC=3.1.30.1; AltName: Full=Deoxyribonuclease ENDO2; AltName: Full=Single-stranded-nucleate endonuclease ENDO2; Flags: Precursor;
Cluster-11739.89464	0.03	2.93	6.57809	1.11422e-06	1.56169e-05	K15161 cyclin-C | (RefSeq) cyclin-C1-2-like (A)
Cluster-11739.73988	0.03	1.99	6.65985	5.69892e-05	0.000520331	K13435 serine/threonine-protein kinase Pto | (RefSeq) receptor-like protein kinase HERK 1 (A)
Cluster-3267.0	0.03	2.455	6.6957	0.00011605	0.000981346	K15255 ATP-dependent DNA helicase PIF1 [EC:3.6.4.12] | (RefSeq) ATP-dependent DNA helicase PIF1-like (A)
Cluster-11739.65032	0.03	2.93	6.76854	3.41828e-05	0.000329671	RecName: Full=Pathogenesis-related protein STH-2;
Cluster-18150.0	0.03	3.34	6.92596	1.98338e-05	0.000203778	K11294 nucleolin | (RefSeq) 31 kDa ribonucleoprotein, chloroplastic-like (A)
Cluster-11739.47473	0.03	5.52	7.61745	7.05352e-07	1.02919e-05	K01280 tripeptidyl-peptidase II [EC:3.4.14.10] | (RefSeq) tripeptidyl-peptidase 2-like (A)
Cluster-11739.54753	0.03	6.575	8.12381	1.21158e-11	3.92181e-10	K07893 Ras-related protein Rab-6A | (RefSeq) ras-related protein RABH1b-like (A)
Cluster-11739.26281	0.03	31.3	10.1697	1.36575e-12	4.91496e-11	K02636 cytochrome b6-f complex iron-sulfur subunit [EC:1.10.9.1] | (RefSeq) cytochrome b6-f complex iron-sulfur subunit 2, chloroplastic-like (A)
Cluster-11739.71847	0.035	0.435	3.63382	0.00235951	0.0141107	K06990 MEMO1 family protein | (RefSeq) protein MEMO1 (A)
Cluster-11739.52550	0.035	0.655	4.6452	0.000502098	0.00361339	K02516 type II protein arginine methyltransferase [EC:2.1.1.320] | (RefSeq) protein arginine N-methyltransferase 1.5-like (A)
Cluster-11739.4515	0.035	0.51	4.14516	0.00695441	0.0355418	K20718 LRR receptor-like serine/threonine-protein kinase ERECTA [EC:2.7.11.1] | (RefSeq) LRR receptor-like serine/threonine-protein kinase ERECTA (A)
Cluster-11739.36237	0.035	0.61	4.28167	0.0034972	0.019807	unnamed protein product [Coffea canephora]
Cluster-11739.60979	0.035	0.555	4.30114	6.51794e-05	0.000586031	K12198 charged multivesicular body protein 5 | (RefSeq) vacuolar protein sorting-associated protein 32 homolog 2-like (A)
Cluster-11739.60236	0.035	0.66	4.3345	0.00554771	0.0293931	K00860 adenylylsulfate kinase [EC:2.7.1.25] | (RefSeq) uncharacterized protein LOC103930722 isoform X1 (A)
Cluster-11739.41839	0.035	0.655	4.33841	0.00513537	0.0275354	K00924 kinase [EC:2.7.1.-] | (RefSeq) PBL1; PBS1-like 1 (A)
Cluster-11739.4833	0.035	0.875	4.66182	0.000118029	0.000995754	K16280 E3 ubiquitin-protein ligase RGLG [EC:2.3.2.27] | (RefSeq) E3 ubiquitin-protein ligase RGLG2-like (A)
Cluster-11739.30001	0.035	0.865	4.711	0.000292163	0.0022324	K00901 diacylglycerol kinase (ATP) [EC:2.7.1.107] | (RefSeq) diacylglycerol kinase 4-like isoform X1 (A)
Cluster-11739.12472	0.035	0.905	4.71207	0.00143656	0.00914042	K17604 zinc finger SWIM domain-containing protein 3 | (RefSeq) protein FAR1-RELATED SEQUENCE 5-like (A)
Cluster-15244.0	0.035	0.765	4.75733	0.00124586	0.0080817	K03294 basic amino acid/polyamine antiporter, APA family | (RefSeq) cationic amino acid transporter 1-like (A)
Cluster-11739.41600	0.035	1.045	5.18189	1.13272e-05	0.000123936	RecName: Full=Protein TIC110, chloroplastic; AltName: Full=Translocon at the inner envelope membrane of chloroplasts 110; Short=AtTIC110; Flags: Precursor;
Cluster-11739.79096	0.035	1.15	5.20687	3.11935e-06	3.93531e-05	K01866 tyrosyl-tRNA synthetase [EC:6.1.1.1] | (RefSeq) tyrosine--tRNA ligase, chloroplastic/mitochondrial (A)
Cluster-21848.0	0.035	1.315	5.271	2.48495e-05	0.000248382	K01062 platelet-activating factor acetylhydrolase [EC:3.1.1.47] | (RefSeq) hypothetical protein (A)
Cluster-11739.19519	0.035	1.885	5.91294	3.54367e-08	6.76842e-07	K14492 two-component response regulator ARR-A family | (RefSeq) two-component response regulator ARR17-like (A)
Cluster-27181.0	0.035	1.965	5.97179	0.000751167	0.0051728	K15777 4,5-DOPA dioxygenase extradiol [EC:1.13.11.-] | (RefSeq) uncharacterized protein LOC110630336 (A)
Cluster-24555.0	0.035	2.29	6.48804	5.00948e-07	7.52915e-06	PREDICTED: transmembrane protein 53-A-like [Nicotiana tabacum]
Cluster-22896.0	0.035	2.02	6.50921	0.000300965	0.00229083	K01661 naphthoate synthase [EC:4.1.3.36] | (RefSeq) 1,4-dihydroxy-2-naphthoyl-CoA synthase, peroxisomal (A)
Cluster-25248.0	0.035	3.175	7.21496	2.33366e-05	0.000234863	RecName: Full=NAC domain-containing protein 83 {ECO:0000303|PubMed:15029955}; Short=ANAC083 {ECO:0000303|PubMed:15029955}; AltName: Full=Protein VND-INTERACTING 2 {ECO:0000303|PubMed:20388856};
Cluster-11739.1626	0.035	5.75	7.41964	1.50002e-05	0.000159251	K24028 salicylic acid 3-hydroxylase [EC:1.14.11.-] | (RefSeq) protein DMR6-LIKE OXYGENASE 2 (A)
Cluster-11739.89254	0.035	5.11	7.44355	3.69474e-06	4.58596e-05	K05681 ATP-binding cassette, subfamily G (WHITE), member 2 | (RefSeq) hypothetical protein (A)
Cluster-11739.82776	0.035	9.58	8.58683	2.03497e-08	4.08601e-07	K17500 integrin-linked kinase-associated serine/threonine phosphatase 2C [EC:3.1.3.16] | (RefSeq) WAT1-related protein At3g18200-like (A)
Cluster-11739.49178	0.035	75.24	11.1212	7.5856e-27	8.08544e-25	--
Cluster-11739.10051	0.04	0.375	3.54118	5.08919e-05	0.000469963	K17710 pentatricopeptide repeat domain-containing protein 1 | (RefSeq) putative pentatricopeptide repeat-containing protein At2g02150 (A)
Cluster-11739.30416	0.04	0.48	3.80032	0.000144805	0.00119429	K05657 ATP-binding cassette, subfamily B (MDR/TAP), member 10 | (RefSeq) ABC transporter B family member 28 isoform X1 (A)
Cluster-11739.85068	0.04	0.485	3.86884	0.00966469	0.0466012	K13415 protein brassinosteroid insensitive 1 [EC:2.7.10.1 2.7.11.1] | (RefSeq) brassinosteroid LRR receptor kinase-like (A)
Cluster-11739.63772	0.04	0.555	4.12272	0.00756638	0.0381467	K15283 solute carrier family 35, member E1 | (RefSeq) glucose-6-phosphate/phosphate translocator 1, chloroplastic (A)
Cluster-4207.0	0.04	0.75	4.26247	0.00238083	0.014223	K20181 vacuolar protein sorting-associated protein 18 | (RefSeq) vacuolar sorting-associated-like protein (A)
Cluster-11739.33179	0.04	0.81	4.48779	0.000808986	0.00552518	K22530 ATPase family AAA domain-containing protein 1 [EC:3.6.1.-] | (RefSeq) protein MSP1-like (A)
Cluster-11739.12447	0.04	0.805	4.62571	0.00398001	0.022168	K09597 signal peptide peptidase-like 2B [EC:3.4.23.-] | (RefSeq) signal peptide peptidase-like 4 (A)
Cluster-11739.42962	0.04	0.965	4.68327	0.000786713	0.00539102	K20782 hydroxyproline O-arabinosyltransferase [EC:2.4.2.58] | (RefSeq) uncharacterized protein LOC105114305 isoform X1 (A)
Cluster-11739.13092	0.04	0.98	4.69845	0.00104024	0.00688813	K01376 UFM1-specific protease 2 [EC:3.4.22.-] | (RefSeq) probable Ufm1-specific protease (A)
Cluster-11739.50791	0.04	0.91	4.74208	0.000386913	0.00285837	K17469 sulfate transporter 2, low-affinity | (RefSeq) hypothetical protein (A)
Cluster-11739.7237	0.04	1.21	5.22668	3.94448e-05	0.000374142	K14432 ABA responsive element binding factor | (RefSeq) G-box-binding factor 4 (A)
Cluster-11739.47300	0.04	2.665	5.70611	3.32686e-05	0.000321965	K08915 light-harvesting complex II chlorophyll a/b binding protein 4 | (RefSeq) chlorophyll a-b binding protein CP29.2, chloroplastic (A)
Cluster-4285.0	0.04	1.845	5.70995	2.72801e-11	8.45656e-10	K23288 syndetin | (RefSeq) uncharacterized LOC105761952 (A)
Cluster-11739.82791	0.04	1.515	5.75275	0.0015622	0.00982296	hypothetical protein CFP56_65752 [Quercus suber]
Cluster-11739.6190	0.04	2.11	5.78339	4.14268e-05	0.000390532	K18551 pyrimidine and pyridine-specific 5'-nucleotidase [EC:3.1.3.-] | (RefSeq) uncharacterized protein C24B11.05 isoform X1 (A)
Cluster-11739.11183	0.04	1.945	5.82	3.09893e-07	4.87648e-06	RecName: Full=Binding partner of ACD11 1 {ECO:0000303|PubMed:18845362};
Cluster-11739.18143	0.04	2.17	5.84024	1.08676e-05	0.000119674	K23877 xyloglucan O-acetyltransferase | (RefSeq) protein ALTERED XYLOGLUCAN 4 (A)
Cluster-25888.0	0.04	2.22	5.99591	6.32416e-06	7.40149e-05	K12741 heterogeneous nuclear ribonucleoprotein A1/A3 | (RefSeq) UBP1-associated protein 2C-like (A)
Cluster-11739.64911	0.04	3.295	6.47411	0.000125272	0.00105009	K13420 LRR receptor-like serine/threonine-protein kinase FLS2 [EC:2.7.11.1] | (RefSeq) probable LRR receptor-like serine/threonine-protein kinase At3g47570 (A)
Cluster-2918.0	0.04	3.565	6.55448	0.000108295	0.000922105	unnamed protein product [Coffea canephora]
Cluster-11739.23364	0.04	5.015	7.12051	4.67266e-10	1.23391e-08	K17500 integrin-linked kinase-associated serine/threonine phosphatase 2C [EC:3.1.3.16] | (RefSeq) WAT1-related protein At3g18200 isoform X1 (A)
Cluster-11739.86996	0.04	21.98	9.2475	4.48014e-10	1.18766e-08	unnamed protein product [Coffea canephora]
Cluster-11739.81879	0.04	53.445	10.6735	3.79438e-13	1.44318e-11	unnamed protein product [Coffea canephora]
Cluster-11739.11424	0.045	0.315	2.98241	0.000693909	0.00481462	K10846 DNA excision repair protein ERCC-5 | (RefSeq) DNA repair protein UVH3 (A)
Cluster-7343.0	0.045	0.7	4.0149	0.00671689	0.0344826	K23541 Ca2+/H+ antiporter, TMEM165/GDT1 family | (RefSeq) pentatricopeptide repeat-containing protein At4g21065-like (A)
Cluster-11739.73764	0.045	0.665	4.08943	0.00546681	0.0290195	K08956 AFG3 family protein [EC:3.4.24.-] | (RefSeq) ATP-dependent zinc metalloprotease FTSH 10, mitochondrial-like isoform X1 (A)
Cluster-11739.74661	0.045	0.67	4.2041	0.00301401	0.017425	unnamed protein product [Coffea canephora]
Cluster-11739.34975	0.045	0.77	4.24026	4.40658e-07	6.71157e-06	K13148 integrator complex subunit 11 [EC:3.1.27.-] | (RefSeq) cleavage and polyadenylation specificity factor subunit 3-II (A)
Cluster-25936.0	0.045	0.735	4.33962	0.00426642	0.0234743	--
Cluster-15232.2	0.045	0.89	4.37556	0.00644227	0.033298	K00924 kinase [EC:2.7.1.-] | (RefSeq) hypothetical protein (A)
Cluster-11739.24294	0.045	0.96	4.39048	0.00567138	0.0299683	unnamed protein product [Coffea canephora]
Cluster-11739.1280	0.045	0.995	4.50186	0.00143541	0.00913406	K08734 DNA mismatch repair protein MLH1 | (RefSeq) DNA mismatch repair protein MLH1 (A)
Cluster-11739.75082	0.045	1.005	4.68297	0.000659979	0.00460466	K05681 ATP-binding cassette, subfamily G (WHITE), member 2 | (RefSeq) hypothetical protein (A)
Cluster-276.0	0.045	1.025	4.70504	0.00343777	0.0195136	--
Cluster-3271.1	0.045	1.1	4.72516	0.000217926	0.00171349	K00574 cyclopropane-fatty-acyl-phospholipid synthase [EC:2.1.1.79] | (RefSeq) uncharacterized LOC102604983 (A)
Cluster-11739.792	0.045	1.095	4.85672	0.000192718	0.00153909	K00913 inositol-1,3,4-trisphosphate 5/6-kinase / inositol-tetrakisphosphate 1-kinase [EC:2.7.1.159 2.7.1.134] | (RefSeq) inositol-tetrakisphosphate 1-kinase 3-like isoform X2 (A)
Cluster-11739.35815	0.045	1.305	5.0479	0.000227789	0.00178101	K00679 phospholipid:diacylglycerol acyltransferase [EC:2.3.1.158] | (RefSeq) hypothetical protein (A)
Cluster-11739.14346	0.045	1.185	5.0535	0.00103798	0.00687687	--
Cluster-548.0	0.045	1.655	5.27625	4.93668e-05	0.000456908	RecName: Full=F-box/kelch-repeat protein At1g22040;
Cluster-11739.63798	0.045	1.275	5.2894	0.000170343	0.00137866	K00574 cyclopropane-fatty-acyl-phospholipid synthase [EC:2.1.1.79] | (RefSeq) uncharacterized protein LOC109209481 (A)
Cluster-23670.0	0.045	1.825	5.48702	4.98297e-07	7.49847e-06	K01535 H+-transporting ATPase [EC:3.6.3.6] | (RefSeq) plasma membrane ATPase-like (A)
Cluster-23903.0	0.045	1.775	5.58856	1.68911e-05	0.000176703	K20043 clathrin coat assembly protein AP180 | (RefSeq) putative clathrin assembly protein At5g35200 (A)
Cluster-11739.43393	0.045	1.955	5.76043	6.14947e-08	1.11895e-06	K05391 cyclic nucleotide gated channel, plant | (RefSeq) cyclic nucleotide-gated ion channel 1-like (A)
Cluster-25320.3	0.045	2.045	5.82566	0.00117526	0.00767641	K05765 cofilin | (RefSeq) uncharacterized LOC105781290 (A)
Cluster-11739.76327	0.045	1.785	5.84737	2.89123e-05	0.000283961	K19861 benzyl alcohol O-benzoyltransferase [EC:2.3.1.196 2.3.1.232] | (RefSeq) benzyl alcohol O-benzoyltransferase (A)
Cluster-11739.1233	0.045	2.2	5.89544	3.78879e-05	0.000361268	K01206 alpha-L-fucosidase [EC:3.2.1.51] | (RefSeq) hypothetical protein (A)
Cluster-4515.0	0.045	3.18	6.1824	1.04629e-09	2.61476e-08	unnamed protein product [Coffea canephora]
Cluster-27056.0	0.045	2.875	6.28727	1.99547e-08	4.01278e-07	K01051 pectinesterase [EC:3.1.1.11] | (RefSeq) pectinesterase-like (A)
Cluster-11739.50513	0.045	3.505	6.34342	3.73365e-07	5.78406e-06	K05933 aminocyclopropanecarboxylate oxidase [EC:1.14.17.4] | (RefSeq) 1-aminocyclopropane-1-carboxylate oxidase (A)
Cluster-11739.17040	0.045	3.23	6.47694	0.000128168	0.00107202	K03327 multidrug resistance protein, MATE family | (RefSeq) protein TRANSPARENT TESTA 12 (A)
Cluster-17381.0	0.045	3.815	6.52645	2.42185e-07	3.90736e-06	K10684 ubiquitin-like 1-activating enzyme E1 A [EC:6.2.1.45] | (RefSeq) SUMO-activating enzyme subunit 1B-1 (A)
Cluster-11739.689	0.045	5.535	6.90428	3.0411e-12	1.0555e-10	K15688 E3 ubiquitin-protein ligase MUL1 [EC:2.3.2.27] | (RefSeq) E3 ubiquitin-protein ligase SPL2 (A)
Cluster-5765.0	0.045	7.845	7.78941	1.62129e-11	5.1266e-10	K07893 Ras-related protein Rab-6A | (RefSeq) ras-related protein RABH1b-like (A)
Cluster-11739.3899	0.045	10.87	8.06303	1.07801e-19	7.06819e-18	K01206 alpha-L-fucosidase [EC:3.2.1.51] | (RefSeq) FXG1; alpha-fucosidase 1 (A)
Cluster-11739.42548	0.045	43.83	10.249	1.20933e-12	4.39057e-11	K02701 photosystem I subunit PsaN | (RefSeq) photosystem I reaction center subunit N, chloroplastic isoform X1 (A)
Cluster-11739.3315	0.05	1.79	5.40428	3.55916e-08	6.78536e-07	K00695 sucrose synthase [EC:2.4.1.13] | (GenBank) sucrose synthase (A)
Cluster-11739.48866	0.05	0.455	3.47871	3.18612e-05	0.000309513	K17604 zinc finger SWIM domain-containing protein 3 | (RefSeq) uncharacterized protein LOC107411697 isoform X1 (A)
Cluster-11739.31612	0.05	0.69	4.03426	0.00739278	0.0374122	K01214 isoamylase [EC:3.2.1.68] | (RefSeq) isoamylase 3, chloroplastic-like (A)
Cluster-11739.36126	0.05	0.715	4.03759	0.0100637	0.0481813	K10401 kinesin family member 18/19 | (RefSeq) uncharacterized protein LOC113463215 (A)
Cluster-11739.57363	0.05	0.76	4.11262	0.00381131	0.0213443	K22530 ATPase family AAA domain-containing protein 1 [EC:3.6.1.-] | (RefSeq) protein MSP1-like (A)
Cluster-11739.88312	0.05	0.945	4.40529	0.00454263	0.0247612	RecName: Full=Protein LAZY 1 {ECO:0000305}; Short=AtLA1 {ECO:0000303|PubMed:25028496}; Short=AtLAZY1 {ECO:0000303|PubMed:23331961};
Cluster-11739.44415	0.05	0.805	4.54298	0.000346892	0.00259481	K13229 2,4-dihydroxy-1,4-benzoxazin-3-one-glucoside dioxygenase [EC:1.14.11.59] | (RefSeq) LOC109766943; DIBOA-glucoside dioxygenase BX6-like (A)
Cluster-11739.4156	0.05	1.1	4.60563	0.000547955	0.00390186	K13447 respiratory burst oxidase [EC:1.6.3.- 1.11.1.-] | (RefSeq) respiratory burst oxidase homolog protein A (A)
Cluster-11739.61830	0.05	1.055	4.7032	0.000974405	0.00650612	K17795 mitochondrial import inner membrane translocase subunit TIM17 | (RefSeq) mitochondrial import inner membrane translocase subunit TIM17-2-like (A)
Cluster-11739.41072	0.05	1.115	4.72098	0.000836259	0.00569249	K03294 basic amino acid/polyamine antiporter, APA family | (RefSeq) cationic amino acid transporter 9, chloroplastic (A)
Cluster-11739.8016	0.05	1.25	4.7549	0.000944145	0.00632812	unnamed protein product [Coffea canephora]
Cluster-4326.1	0.05	1.5	4.99076	6.7012e-05	0.000600696	K10767 mRNA N6-methyladenine demethylase [EC:1.14.11.53] | (RefSeq) uncharacterized protein LOC110659008 (A)
Cluster-11739.15369	0.05	1.66	5.13184	1.77582e-05	0.000184581	K03841 fructose-1,6-bisphosphatase I [EC:3.1.3.11] | (RefSeq) fructose-1,6-bisphosphatase, chloroplastic (A)
Cluster-3824.0	0.05	1.47	5.14172	0.000692878	0.00480801	RecName: Full=B3 domain-containing transcription factor VRN1; AltName: Full=Protein VERNALIZATION 1;
Cluster-11739.67618	0.05	1.58	5.25886	0.000843154	0.00573181	K20241 WD repeat-containing protein 44 | (RefSeq) WD repeat-containing protein 44-like (A)
Cluster-21721.0	0.05	1.47	5.27524	0.000394972	0.00291196	hypothetical protein BVC80_1707g47 [Macleaya cordata]
Cluster-11739.75564	0.05	1.73	5.28075	2.88899e-05	0.000283787	K03327 multidrug resistance protein, MATE family | (RefSeq) protein DETOXIFICATION 14-like (A)
Cluster-11739.81375	0.05	1.61	5.31229	7.14939e-05	0.000635407	K14486 auxin response factor | (RefSeq) auxin response factor 19-like isoform X1 (A)
Cluster-9140.0	0.05	1.795	5.36357	5.14133e-06	6.147e-05	PREDICTED: uncharacterized protein LOC107925301 isoform X2 [Gossypium hirsutum]
Cluster-25363.0	0.05	2.475	5.89309	1.16917e-05	0.000127426	--
Cluster-11739.78150	0.05	2.73	6.01066	2.45864e-06	3.17404e-05	K07870 mitochondrial Rho GTPase 1 [EC:3.6.5.-] | (RefSeq) uncharacterized protein LOC103958384 (A)
Cluster-11739.26631	0.05	3.095	6.09854	3.00537e-25	2.89712e-23	K20606 mitogen-activated protein kinase kinase kinase ANP1 [EC:2.7.11.25] | (RefSeq) receptor-like serine/threonine-protein kinase SD1-7 isoform X1 (A)
Cluster-11739.90801	0.05	3.4	6.3367	5.98964e-07	8.86155e-06	K15014 solute carrier family 29 (equilibrative nucleoside transporter), member 1/2/3 | (RefSeq) equilibrative nucleotide transporter 8-like (A)
Cluster-11739.1495	0.05	4.025	6.51733	3.80863e-08	7.21622e-07	K23810 (E)-8-carboxylinalool synthase [EC:1.14.14.-] | (RefSeq) GFH2; ripening-related P-450 enzyme-like (A)
Cluster-11739.75149	0.05	6.185	6.89577	4.51559e-05	0.000422128	K12309 beta-galactosidase [EC:3.2.1.23] | (RefSeq) beta-galactosidase 2 (A)
Cluster-11739.62124	0.05	7.185	7.30017	1.24727e-20	8.81719e-19	K02639 ferredoxin | (RefSeq) ferredoxin-1 (A)
Cluster-11927.0	0.05	8.54	7.4627	2.51519e-05	0.000250874	unnamed protein product [Coffea canephora]
Cluster-11739.89245	0.05	8.92	7.63336	8.40148e-07	1.20952e-05	--
Cluster-11739.30481	0.05	57.525	10.424	7.14017e-23	5.84733e-21	K17500 integrin-linked kinase-associated serine/threonine phosphatase 2C [EC:3.1.3.16] | (RefSeq) WAT1-related protein At3g18200 isoform X1 (A)
Cluster-11739.90120	0.055	0.8	4.0277	0.0085517	0.0420623	K20715 phototropin [EC:2.7.11.1] | (RefSeq) phototropin-1-like (A)
Cluster-11739.47883	0.055	0.815	4.05275	0.00728	0.0369053	K03798 cell division protease FtsH [EC:3.4.24.-] | (RefSeq) ATP-dependent zinc metalloprotease FTSH, chloroplastic (A)
Cluster-11739.10132	0.055	0.765	4.10257	0.00903006	0.0440615	K09122 uncharacterized protein | (RefSeq) uncharacterized protein LOC8057957 (A)
Cluster-5737.0	0.055	0.8	4.1634	0.00822087	0.040738	K01534 Cd2+/Zn2+-exporting ATPase [EC:3.6.3.3 3.6.3.5] | (RefSeq) HMA-A; cadmium/zinc-transporting ATPase HMA3-like (A)
Cluster-11739.45043	0.055	0.91	4.40835	0.00256382	0.0151747	K15322 tRNA-splicing endonuclease subunit Sen2 [EC:3.1.27.9] | (RefSeq) tRNA-splicing endonuclease subunit Sen2-1-like isoform X1 (A)
Cluster-2005.0	0.055	1.16	4.57098	0.00583751	0.030688	--
Cluster-11739.5552	0.055	1.67	4.88125	1.6581e-06	2.2164e-05	K01444 N4-(beta-N-acetylglucosaminyl)-L-asparaginase [EC:3.5.1.26] | (RefSeq) probable isoaspartyl peptidase/L-asparaginase 3 isoform X1 (A)
Cluster-11739.60709	0.055	1.81	5.17456	0.000602273	0.00424382	K03353 anaphase-promoting complex subunit 6 | (RefSeq) anaphase-promoting complex subunit 6 (A)
Cluster-11739.3220	0.055	1.825	5.21176	4.36392e-08	8.19512e-07	RecName: Full=Zinc finger CCCH domain-containing protein 12; Short=AtC3H12;
Cluster-11739.23316	0.055	2.1	5.35879	0.000119397	0.00100591	K11517 (S)-2-hydroxy-acid oxidase [EC:1.1.3.15] | (RefSeq) peroxisomal (S)-2-hydroxy-acid oxidase GLO4-like (A)
Cluster-7815.0	0.055	2.24	5.5429	9.27872e-05	0.00080454	K08099 chlorophyllase [EC:3.1.1.14] | (RefSeq) chlorophyllase-1-like (A)
Cluster-11739.90689	0.055	2.2	5.58701	1.45873e-06	1.98308e-05	K23877 xyloglucan O-acetyltransferase | (RefSeq) protein ALTERED XYLOGLUCAN 4-like (A)
Cluster-11739.90579	0.055	2.45	5.75001	2.64912e-07	4.23514e-06	K16903 L-tryptophan---pyruvate aminotransferase [EC:2.6.1.99] | (RefSeq) tryptophan aminotransferase-related protein 2 (A)
Cluster-8623.0	0.055	2.81	5.8278	6.40642e-07	9.42377e-06	K20772 1-aminocyclopropane-1-carboxylate synthase 1/2/6 [EC:4.4.1.14] | (RefSeq) 1-aminocyclopropane-1-carboxylate synthase-like (A)
Cluster-11739.89752	0.055	2.93	5.88796	1.99634e-07	3.28462e-06	K12309 beta-galactosidase [EC:3.2.1.23] | (Kazusa) Lj3g3v0323160.1; - (A)
Cluster-7323.0	0.055	3.02	5.93271	3.99025e-06	4.90111e-05	PREDICTED: 21 kDa protein [Fragaria vesca subsp. vesca]
Cluster-11739.10390	0.055	3.68	6.35257	5.1552e-12	1.74782e-10	K09338 homeobox-leucine zipper protein | (RefSeq) homeobox-leucine zipper protein GLABRA 2 (A)
Cluster-1542.0	0.055	4.425	6.54912	6.89e-09	1.50426e-07	K14521 N-acetyltransferase 10 [EC:2.3.1.-] | (RefSeq) hypothetical protein (A)
Cluster-11739.55113	0.055	5.385	6.73247	2.81341e-08	5.48258e-07	K09422 transcription factor MYB, plant | (RefSeq) transcription factor MYB114-like (A)
Cluster-11739.67844	0.055	0.375	3.07819	0.000934413	0.00627177	K12823 ATP-dependent RNA helicase DDX5/DBP2 [EC:3.6.4.13] | (RefSeq) DEAD-box ATP-dependent RNA helicase 20 (A)
Cluster-11739.32386	0.06	0.345	2.65658	0.0055688	0.0294947	K06695 26S proteasome regulatory subunit, ATPase 3, interacting protein | (RefSeq) homologous-pairing protein 2 homolog (A)
Cluster-11739.59877	0.06	0.675	3.50194	0.00325966	0.0186437	K00850 6-phosphofructokinase 1 [EC:2.7.1.11] | (RefSeq) ATP-dependent 6-phosphofructokinase 6-like (A)
Cluster-27205.0	0.06	0.68	3.69413	4.72798e-05	0.000439976	K11414 NAD-dependent deacetylase sirtuin 4 [EC:3.5.1.-] | (RefSeq) NAD-dependent protein deacylase SRT2 isoform X1 (A)
Cluster-11739.81140	0.06	0.8	3.99112	0.00974825	0.0469342	K06997 PLP dependent protein | (RefSeq) pyridoxal phosphate homeostasis protein-like (A)
Cluster-11739.26560	0.06	0.96	4.13787	0.000400506	0.00294817	K10134 etoposide-induced 2.4 mRNA | (RefSeq) protein EI24 homolog isoform X1 (A)
Cluster-11739.71573	0.06	1.005	4.18648	0.00468973	0.0254345	K05857 phosphatidylinositol phospholipase C, delta [EC:3.1.4.11] | (RefSeq) phosphoinositide phospholipase C 2-like (A)
Cluster-11739.1216	0.06	0.955	4.24582	0.00225196	0.0135386	K13415 protein brassinosteroid insensitive 1 [EC:2.7.10.1 2.7.11.1] | (RefSeq) systemin receptor SR160-like (A)
Cluster-14248.0	0.06	1.075	4.34671	0.00291483	0.016928	K09338 homeobox-leucine zipper protein | (RefSeq) homeobox-leucine zipper protein GLABRA 2 (A)
Cluster-11739.60446	0.06	0.93	4.36741	0.00370278	0.0208237	unnamed protein product [Coffea canephora]
Cluster-26264.0	0.06	1.755	4.6609	0.00431107	0.0236774	K12639 cytochrome P450 family 724 subfamily B polypeptide 1 [EC:1.14.13.-] | (RefSeq) cytochrome P450 724B1-like (A)
Cluster-11739.3105	0.06	1.36	4.69204	0.00167035	0.0104178	K13420 LRR receptor-like serine/threonine-protein kinase FLS2 [EC:2.7.11.1] | (RefSeq) LRR receptor-like serine/threonine-protein kinase FLS2 (A)
Cluster-11739.12	0.06	1.245	4.70926	0.00363214	0.020477	K04420 mitogen-activated protein kinase kinase kinase 2 [EC:2.7.11.25] | (RefSeq) mitogen-activated protein kinase kinase kinase YODA-like (A)
Cluster-16312.0	0.06	1.545	4.85024	0.000171479	0.00138713	K14638 solute carrier family 15 (peptide/histidine transporter), member 3/4 | (RefSeq) protein NRT1/ PTR FAMILY 4.5-like (A)
Cluster-23982.0	0.06	1.625	5.02514	6.98881e-05	0.000623117	K04077 chaperonin GroEL | (RefSeq) chaperonin 60 subunit beta 4, chloroplastic (A)
Cluster-11739.89057	0.06	1.96	5.18013	2.11224e-05	0.00021547	K09419 heat shock transcription factor, other eukaryote | (RefSeq) heat stress transcription factor A-6b-like (A)
Cluster-2788.0	0.06	2.525	5.53866	8.9359e-05	0.000777445	--
Cluster-17645.0	0.06	4.105	6.23155	0.000301409	0.00229393	putative proteasome inhibitor [Dorcoceras hygrometricum]
Cluster-11739.2387	0.06	4.925	6.46738	1.52494e-09	3.70699e-08	K03063 26S proteasome regulatory subunit T3 | (RefSeq) 26S protease regulatory subunit 6B homolog (A)
Cluster-11739.16116	0.06	4.42	6.50705	1.62245e-07	2.72379e-06	K00326 cytochrome-b5 reductase [EC:1.6.2.2] | (RefSeq) NADH-cytochrome b5 reductase 1 (A)
Cluster-11739.55070	0.06	5.795	6.84271	4.96769e-08	9.21637e-07	K08712 ATP-binding cassette, subfamily G (WHITE), member 2, SNQ2 | (RefSeq) ABC transporter, ATP-binding protein (A)
Cluster-11739.64870	0.06	14.435	7.85497	2.1604e-11	6.75834e-10	hypothetical protein MIMGU_mgv1a016952mg [Erythranthe guttata]
Cluster-11739.67706	0.06	14.495	8.1518	2.44996e-24	2.20288e-22	K19269 phosphoglycolate phosphatase [EC:3.1.3.18 3.1.3.48] | (RefSeq) phosphoglycolate phosphatase 1B, chloroplastic (A)
Cluster-11739.18472	0.06	0.335	2.61212	0.000935022	0.00627381	K11982 E3 ubiquitin-protein ligase RNF115/126 [EC:2.3.2.27] | (RefSeq) E3 ubiquitin-protein ligase CIP8-like (A)
Cluster-14755.0	0.06	0.885	4.08328	0.00010682	0.000911683	K13415 protein brassinosteroid insensitive 1 [EC:2.7.10.1 2.7.11.1] | (RefSeq) protein BRASSINOSTEROID INSENSITIVE 1-like (A)
Cluster-11739.49758	0.065	0.5	3.14723	0.000272702	0.00209725	K02945 small subunit ribosomal protein S1 | (RefSeq) prpS1; plastid/chloroplast ribosomal protein S1 (A)
Cluster-11739.64477	0.065	0.85	4.09876	0.00834201	0.0412515	K06062 histone acetyltransferase [EC:2.3.1.48] | (RefSeq) histone acetyltransferase GCN5 isoform X1 (A)
Cluster-11739.22763	0.065	0.975	4.15632	0.00764739	0.0384917	K06133 4'-phosphopantetheinyl transferase [EC:2.7.8.-] | (RefSeq) L-aminoadipate-semialdehyde dehydrogenase-phosphopantetheinyl transferase-like (A)
Cluster-9517.0	0.065	1.12	4.20198	0.00421152	0.0232177	K13420 LRR receptor-like serine/threonine-protein kinase FLS2 [EC:2.7.11.1] | (RefSeq) LRR receptor-like serine/threonine-protein kinase FLS2 (A)
Cluster-11739.63188	0.065	1.15	4.37478	0.00133702	0.00859061	K14819 dual specificity phosphatase 12 [EC:3.1.3.16 3.1.3.48] | (RefSeq) probable inactive dual specificity protein phosphatase-like At4g18593 (A)
Cluster-11739.11319	0.065	1.435	4.67184	1.32404e-05	0.000142412	uncharacterized protein LOC111306200 [Durio zibethinus]
Cluster-11739.81120	0.065	1.96	5.08975	6.308e-05	0.000569098	RecName: Full=F-box protein At2g16365;
Cluster-11739.75973	0.065	2.025	5.18854	6.81619e-05	0.000609848	RecName: Full=Homeotic protein knotted-1; Short=TKN1;
Cluster-11739.25782	0.065	2.185	5.29188	0.000247175	0.00192087	--
Cluster-11739.35813	0.065	2.845	5.6503	5.06369e-07	7.60134e-06	--
Cluster-11739.3903	0.065	3.07	5.86849	1.55048e-07	2.61182e-06	K13691 pathogen-inducible salicylic acid glucosyltransferase [EC:2.4.1.-] | (RefSeq) UDP-glycosyltransferase 74F2-like (A)
Cluster-11739.6229	0.065	3.985	6.1313	2.301e-08	4.56887e-07	K22484 transcriptional regulator CBF1 | (RefSeq) transcription factor bHLH106 (A)
Cluster-11739.1760	0.065	5.89	6.70612	5.84527e-16	2.91562e-14	K13065 shikimate O-hydroxycinnamoyltransferase [EC:2.3.1.133] | (RefSeq) shikimate O-hydroxycinnamoyltransferase-like (A)
Cluster-14025.1	0.065	6.515	6.92382	1.76408e-05	0.000183485	K01126 glycerophosphoryl diester phosphodiesterase [EC:3.1.4.46] | (RefSeq) glycerophosphodiester phosphodiesterase GDPD6 (A)
Cluster-11739.10308	0.065	9.065	7.24872	1.46966e-05	0.000156514	unnamed protein product [Coffea canephora]
Cluster-13990.0	0.07	0.675	3.56889	0.00279822	0.0163372	K03549 KUP system potassium uptake protein | (RefSeq) potassium transporter 1 (A)
Cluster-11739.5584	0.07	0.38	2.64932	0.00131145	0.00844662	RecName: Full=Zinc finger CCCH domain-containing protein 40; Short=AtC3H40;
Cluster-11739.79149	0.07	0.385	2.65925	0.00399785	0.0222502	unnamed protein product [Coffea canephora]
Cluster-11739.82411	0.07	1.01	4.01501	2.65325e-05	0.000263279	K12191 charged multivesicular body protein 2A | (RefSeq) vacuolar protein sorting-associated protein 2 homolog 1 (A)
Cluster-11739.89597	0.07	0.98	4.05173	0.00817585	0.0405607	K00574 cyclopropane-fatty-acyl-phospholipid synthase [EC:2.1.1.79] | (RefSeq) uncharacterized LOC107864246 (A)
Cluster-26415.0	0.07	1.015	4.09203	0.00797404	0.0397358	K14270 aminotransferase | (RefSeq) probable aminotransferase ACS12 (A)
Cluster-11739.12205	0.07	1.125	4.10243	0.00718416	0.0365037	K02704 photosystem II CP47 chlorophyll apoprotein | (RefSeq) uncharacterized LOC107858555 (A)
Cluster-11739.29129	0.07	1.085	4.10995	0.0090209	0.0440285	K01881 prolyl-tRNA synthetase [EC:6.1.1.15] | (RefSeq) proline--tRNA ligase, chloroplastic/mitochondrial (A)
Cluster-11739.5735	0.07	1.35	4.32094	0.000111146	0.000943769	K21989 calcium permeable stress-gated cation channel | (RefSeq) CSC1-like protein HYP1 (A)
Cluster-11739.20286	0.07	1.3	4.32764	0.00866264	0.0425161	K22390 acid phosphatase type 7 | (RefSeq) purple acid phosphatase 2 (A)
Cluster-11739.2764	0.07	1.53	4.63494	0.0010121	0.0067228	K20718 LRR receptor-like serine/threonine-protein kinase ERECTA [EC:2.7.11.1] | (RefSeq) LRR receptor-like serine/threonine-protein kinase ERECTA (A)
Cluster-11044.0	0.07	1.635	4.73888	0.0030332	0.0175139	--
Cluster-11739.11019	0.07	1.8	4.81743	0.00224702	0.0135155	RecName: Full=Blue copper protein; Flags: Precursor;
Cluster-23846.0	0.07	2.045	5.02068	0.000106403	0.000908887	K16815 calcium-independent phospholipase A2-gamma | (RefSeq) Putative lysophospholipase (A)
Cluster-18956.0	0.07	2.33	5.2403	8.66066e-08	1.53856e-06	K13946 auxin influx carrier (AUX1 LAX family) | (RefSeq) auxin transporter-like protein 2 (A)
Cluster-5765.1	0.07	2.39	5.29636	4.514e-06	5.48006e-05	K07893 Ras-related protein Rab-6A | (RefSeq) ras-related protein RABH1b-like (A)
Cluster-11739.89426	0.07	2.595	5.35421	7.15339e-10	1.83388e-08	K18468 vacuolar protein sorting-associated protein 35 | (RefSeq) vacuolar protein sorting-associated protein 35B-like isoform X1 (A)
Cluster-11739.5438	0.07	4.535	6.1188	2.04268e-08	4.09749e-07	K03327 multidrug resistance protein, MATE family | (RefSeq) protein DETOXIFICATION 21-like (A)
Cluster-11739.2439	0.07	5.225	6.30913	5.08416e-10	1.33512e-08	--
Cluster-11739.63185	0.07	28.83	8.84742	1.36812e-11	4.38239e-10	K13424 WRKY transcription factor 33 | (Kazusa) Lj0g3v0288169.1; - (A)
Cluster-11739.46433	0.07	36.075	9.21513	2.68446e-26	2.75626e-24	--
Cluster-11739.14663	0.075	0.62	3.22242	0.000349645	0.00261318	RecName: Full=Fatty-acid-binding protein 1; Short=AtFAP1; AltName: Full=Chalcone-flavanone isomerase family protein 1;
Cluster-11739.41354	0.075	0.615	3.33019	0.00080821	0.0055205	K05387 glutamate receptor, ionotropic, plant | (RefSeq) glutamate receptor 3.6-like (A)
Cluster-11739.24609	0.075	1.13	4.10529	0.00622376	0.0323781	K20310 trafficking protein particle complex subunit 13 | (RefSeq) trafficking protein particle complex subunit 13 (A)
Cluster-2629.0	0.075	1.235	4.15952	0.0048909	0.0263837	K05605 3-hydroxyisobutyryl-CoA hydrolase [EC:3.1.2.4] | (RefSeq) 3-hydroxyisobutyryl-CoA hydrolase-like protein 1, mitochondrial (A)
Cluster-11739.10902	0.075	1.325	4.3196	0.00269629	0.0158504	K13415 protein brassinosteroid insensitive 1 [EC:2.7.10.1 2.7.11.1] | (RefSeq) uncharacterized protein LOC103413440 isoform X1 (A)
Cluster-11739.27998	0.075	1.85	4.91965	0.000152537	0.00125018	K02433 aspartyl-tRNA(Asn)/glutamyl-tRNA(Gln) amidotransferase subunit A [EC:6.3.5.6 6.3.5.7] | (RefSeq) glutamyl-tRNA(Gln) amidotransferase subunit A, chloroplastic/mitochondrial (A)
Cluster-11739.33163	0.075	1.99	4.97801	1.99617e-18	1.21193e-16	hypothetical protein CFP56_79395 [Quercus suber]
Cluster-761.0	0.075	1.935	5.03583	0.000451581	0.00328249	K17500 integrin-linked kinase-associated serine/threonine phosphatase 2C [EC:3.1.3.16] | (RefSeq) WAT1-related protein At3g18200 isoform X1 (A)
Cluster-22673.0	0.075	2.51	5.17125	0.000145306	0.00119794	K08235 xyloglucan:xyloglucosyl transferase [EC:2.4.1.207] | (RefSeq) hypothetical protein (A)
Cluster-6608.0	0.075	2.535	5.18895	7.71826e-05	0.000680654	K08908 light-harvesting complex I chlorophyll a/b binding protein 2 | (RefSeq) photosystem I chlorophyll a/b-binding protein 6, chloroplastic (A)
Cluster-11739.19993	0.075	4.29	5.97625	8.68967e-15	3.93543e-13	K17604 zinc finger SWIM domain-containing protein 3 | (RefSeq) protein FAR1-RELATED SEQUENCE 5-like (A)
Cluster-12710.0	0.075	6.55	6.53837	1.99771e-07	3.286e-06	K01602 ribulose-bisphosphate carboxylase small chain [EC:4.1.1.39] | (RefSeq) ribulose bisphosphate carboxylase small chain, chloroplastic (A)
Cluster-11739.61463	0.075	6.64	6.54958	9.40522e-08	1.65978e-06	K01183 chitinase [EC:3.2.1.14] | (RefSeq) endochitinase EP3-like (A)
Cluster-11739.18651	0.075	16.02	7.97834	6.47136e-27	6.93383e-25	K14638 solute carrier family 15 (peptide/histidine transporter), member 3/4 | (RefSeq) protein NRT1/ PTR FAMILY 3.1-like (A)
Cluster-11739.29741	0.075	1.175	4.12107	3.53201e-07	5.50218e-06	K15032 mTERF domain-containing protein, mitochondrial | (RefSeq) transcription termination factor MTERF9, chloroplastic isoform X1 (A)
Cluster-11824.0	0.075	1.33	4.32479	0.000576792	0.00408074	K15333 tRNA guanosine-2'-O-methyltransferase [EC:2.1.1.34] | (RefSeq) uncharacterized LOC105043884 (A)
Cluster-11351.0	0.075	1.5	4.46815	9.91273e-06	0.000110305	K08202 MFS transporter, OCT family, solute carrier family 22 (organic cation transporter), member 4/5 | (RefSeq) organic cation/carnitine transporter 4-like (A)
Cluster-11739.87571	0.075	9.885	7.26893	1.22845e-28	1.43909e-26	K00521 ferric-chelate reductase [EC:1.16.1.7] | (RefSeq) ferric reduction oxidase 2 isoform X1 (A)
Cluster-11739.88464	0.08	0.445	2.63128	0.00641195	0.0331887	K17086 transmembrane 9 superfamily member 2/4 | (RefSeq) uncharacterized LOC101300290 (A)
Cluster-7003.1	0.08	0.545	2.91312	0.000163703	0.00133088	unnamed protein product [Coffea canephora]
Cluster-11739.12308	0.08	0.6	3.1843	0.000919655	0.00618622	K10143 E3 ubiquitin-protein ligase RFWD2 [EC:2.3.2.27] | (RefSeq) E3 ubiquitin-protein ligase COP1 (A)
Cluster-1509.1	0.08	0.66	3.32166	0.000179345	0.00144354	K06268 serine/threonine-protein phosphatase 2B regulatory subunit | (RefSeq) calcineurin B-like protein 7 isoform X1 (A)
Cluster-11739.15027	0.08	1.05	4.01384	0.000269092	0.00207182	K06272 integrin-linked kinase [EC:2.7.11.1] | (RefSeq) integrin-linked protein kinase homolog pat-4 (A)
Cluster-11739.49756	0.08	1.24	4.18619	0.00809544	0.0402361	K05894 12-oxophytodienoic acid reductase [EC:1.3.1.42] | (RefSeq) 12-oxophytodienoate reductase 3 (A)
Cluster-11739.2088	0.08	1.345	4.25222	0.00419204	0.0231248	K00827 alanine-glyoxylate transaminase / (R)-3-amino-2-methylpropionate-pyruvate transaminase [EC:2.6.1.44 2.6.1.40] | (RefSeq) alanine--glyoxylate aminotransferase 2 homolog 3, mitochondrial (A)
Cluster-11739.46329	0.08	1.335	4.36848	0.000640809	0.00448311	K07213 copper chaperone | (RefSeq) hypothetical protein (A)
Cluster-11739.76516	0.08	1.93	4.94985	0.000308506	0.00234128	K17279 receptor expression-enhancing protein 5/6 | (RefSeq) HVA22-like protein a (A)
Cluster-21932.0	0.08	2.095	5.00948	0.000804185	0.00549606	K22762 desumoylating isopeptidase 1 [EC:3.4.-.-] | (RefSeq) desumoylating isopeptidase 1 (A)
Cluster-11739.65283	0.08	2.685	5.2341	3.62943e-05	0.000347798	--
Cluster-11739.2735	0.08	2.92	5.247	2.64059e-06	3.38337e-05	K23978 isoamyl acetate esterase [EC:3.1.1.112] | (RefSeq) uncharacterized protein LOC103342388 (A)
Cluster-11739.52418	0.08	2.98	5.44581	1.37205e-05	0.000147086	K22547 arsenate reductase [EC:1.20.4.1] | (RefSeq) thiosulfate sulfurtransferase 18-like (A)
Cluster-24171.3	0.08	3.92	5.65754	1.09742e-07	1.91471e-06	K13424 WRKY transcription factor 33 | (RefSeq) probable WRKY transcription factor 26 (A)
Cluster-11739.56397	0.08	18.885	8.10605	2.58291e-28	2.96923e-26	K17506 protein phosphatase 1L [EC:3.1.3.16] | (RefSeq) probable protein phosphatase 2C 25 (A)
Cluster-11739.45489	0.08	34.605	8.88386	1.1009e-15	5.37787e-14	--
Cluster-11739.4445	0.085	1.08	3.85363	0.000666554	0.00464	unnamed protein product [Coffea canephora]
Cluster-11739.67209	0.085	1.8	4.58763	9.03958e-07	1.29261e-05	--
Cluster-6056.0	0.085	3.995	5.83096	1.23996e-05	0.000134284	RecName: Full=NDR1/HIN1-like protein 1 {ECO:0000303|Ref.1};
Cluster-18202.0	0.085	7.15	6.5431	2.21585e-14	9.67203e-13	K07407 alpha-galactosidase [EC:3.2.1.22] | (RefSeq) alpha-galactosidase 1-like (A)
Cluster-11739.10406	0.085	0.76	3.34052	0.00737419	0.0373243	K04482 DNA repair protein RAD51 | (RefSeq) DNA repair protein RAD51 homolog (A)
Cluster-11739.54613	0.085	1.06	3.81373	7.7339e-09	1.67306e-07	K14724 solute carrier family 9 (sodium/hydrogen exchanger), member 8 | (RefSeq) sodium/hydrogen exchanger 2-like (A)
Cluster-11739.65554	0.085	1.155	4.00244	0.00855057	0.0420623	K14442 ATP-dependent RNA helicase DHX36 [EC:3.6.4.13] | (RefSeq) DExH-box ATP-dependent RNA helicase DExH3 isoform X1 (A)
Cluster-11739.84330	0.085	1.19	4.03449	0.00528271	0.0282004	K03106 signal recognition particle subunit SRP54 [EC:3.6.5.4] | (RefSeq) signal recognition particle 54 kDa protein, chloroplastic (A)
Cluster-11739.66444	0.085	1.14	4.06616	1.74359e-05	0.000181691	K00981 phosphatidate cytidylyltransferase [EC:2.7.7.41] | (RefSeq) phosphatidate cytidylyltransferase 1 (A)
Cluster-11739.88531	0.085	1.365	4.1158	0.00847935	0.0418	hypothetical protein CQW23_29519 [Capsicum baccatum]
Cluster-11739.84530	0.085	1.32	4.15627	0.00855851	0.042089	K13435 serine/threonine-protein kinase Pto | (RefSeq) receptor-like protein kinase HERK 1 (A)
Cluster-11739.36286	0.085	1.405	4.30853	0.00406921	0.0225748	K12890 splicing factor, arginine/serine-rich 1 | (RefSeq) serine/arginine-rich splicing factor SR34A-like (A)
Cluster-11739.4200	0.085	2.135	4.80301	0.000565708	0.00401293	K19984 exocyst complex component 5 | (RefSeq) uncharacterized protein LOC112294431 (A)
Cluster-4016.0	0.085	2.3	4.97153	0.00123211	0.0080018	K01179 endoglucanase [EC:3.2.1.4] | (RefSeq) endoglucanase 20-like (A)
Cluster-11739.83303	0.085	2.42	5.08036	9.91951e-05	0.000853961	K19984 exocyst complex component 5 | (RefSeq) uncharacterized protein LOC112294431 (A)
Cluster-11739.72355	0.085	3.1	5.52227	0.000152486	0.00124993	K12897 transformer-2 protein | (RefSeq) serine/arginine-rich splicing factor SR45a-like (A)
Cluster-11739.89912	0.085	4.36	5.54836	0.000389273	0.00287442	K09422 transcription factor MYB, plant | (RefSeq) myb-related protein 308-like (A)
Cluster-25485.0	0.085	3.945	5.8272	1.64928e-06	2.20685e-05	K16290 xylem cysteine proteinase [EC:3.4.22.-] | (RefSeq) cysteine protease XCP2 (A)
Cluster-11739.4124	0.085	7.585	6.70311	3.11671e-14	1.33206e-12	K15363 fanconi-associated nuclease 1 [EC:3.1.21.- 3.1.4.1] | (RefSeq) fanconi-associated nuclease 1 homolog (A)
Cluster-11739.12715	0.085	10.295	7.00298	3.34388e-21	2.45705e-19	K17361 acyl-coenzyme A thioesterase 9 [EC:3.1.2.-] | (RefSeq) acyl-coenzyme A thioesterase 9, mitochondrial isoform X1 (A)
Cluster-11739.40377	0.085	14.53	7.61218	1.29703e-22	1.04411e-20	K23806 alpha-guaiene 2-oxidase | (RefSeq) premnaspirodiene oxygenase-like (A)
Cluster-11739.51417	0.09	0.62	2.86383	0.0010201	0.00676789	K11147 dehydrogenase/reductase SDR family member 4 [EC:1.1.-.-] | (RefSeq) tropinone reductase-like 3 (A)
Cluster-11739.1421	0.09	0.625	2.97159	0.0022148	0.0133518	K17871 NADH:ubiquinone reductase (non-electrogenic) [EC:1.6.5.9] | (RefSeq) external alternative NAD(P)H-ubiquinone oxidoreductase B2, mitochondrial-like (A)
Cluster-11739.74291	0.09	0.62	3.00503	0.00295311	0.0171196	K00924 kinase [EC:2.7.1.-] | (RefSeq) receptor-like protein kinase HSL1 (A)
Cluster-27342.1	0.09	0.975	3.61669	0.00212401	0.0128662	K00924 kinase [EC:2.7.1.-] | (RefSeq) receptor-like protein kinase HSL1 (A)
Cluster-5147.0	0.09	1.215	4.01867	1.26259e-06	1.74577e-05	K08081 tropinone reductase I [EC:1.1.1.206] | (RefSeq) tropinone reductase 2 (A)
Cluster-10172.0	0.09	1.325	4.04274	0.00774797	0.0388834	K14376 poly(A) polymerase [EC:2.7.7.19] | (RefSeq) poly(A) polymerase type 3 (A)
Cluster-11739.46131	0.09	1.43	4.17482	0.00581791	0.0306016	K08712 ATP-binding cassette, subfamily G (WHITE), member 2, SNQ2 | (RefSeq) ABC transporter, ATP-binding protein (A)
Cluster-11739.55990	0.09	1.905	4.66738	0.000681801	0.0047397	K13229 2,4-dihydroxy-1,4-benzoxazin-3-one-glucoside dioxygenase [EC:1.14.11.59] | (RefSeq) DIBOA-glucoside dioxygenase BX6 (A)
Cluster-671.0	0.09	2.22	4.7683	0.000147116	0.00121124	unnamed protein product [Coffea canephora]
Cluster-11739.7501	0.09	2.88	5.00546	5.26376e-10	1.37641e-08	K00729 dolichyl-phosphate beta-glucosyltransferase [EC:2.4.1.117] | (RefSeq) dolichyl-phosphate beta-glucosyltransferase-like (A)
Cluster-27362.0	0.09	3.26	5.29816	7.06093e-08	1.27275e-06	uncharacterized protein LOC111410943 [Olea europaea var. sylvestris]
Cluster-11739.89561	0.09	3.165	5.36068	3.70572e-10	9.94802e-09	K21383 anthocyanidin 3-O-glucoside 6''-O-acyltransferase [EC:2.3.1.215] | (RefSeq) anthocyanidin 3-O-glucoside 6''-O-acyltransferase-like (A)
Cluster-11739.86401	0.09	3.83	5.46612	5.14709e-07	7.7096e-06	K01255 leucyl aminopeptidase [EC:3.4.11.1] | (RefSeq) leucyl aminopeptidase (A)
Cluster-11739.46281	0.09	4.155	5.50606	1.12337e-05	0.000123066	K02218 casein kinase 1 [EC:2.7.11.1] | (RefSeq) casein kinase I-like (A)
Cluster-11739.13895	0.09	3.785	5.65556	2.93712e-16	1.49412e-14	K05298 glyceraldehyde-3-phosphate dehydrogenase (NADP+) (phosphorylating) [EC:1.2.1.13] | (RefSeq) glyceraldehyde-3-phosphate dehydrogenase B, chloroplastic (A)
Cluster-11739.76685	0.09	4.885	5.95832	9.25279e-09	1.97661e-07	--
Cluster-11739.86638	0.09	15.45	7.65093	4.01494e-31	5.26496e-29	K03063 26S proteasome regulatory subunit T3 | (RefSeq) 26S protease regulatory subunit 6B homolog (A)
Cluster-3206.0	0.09	18.665	7.98892	1.01577e-12	3.7268e-11	K10781 fatty acyl-ACP thioesterase B [EC:3.1.2.14 3.1.2.21] | (RefSeq) uncharacterized protein LOC113347984 isoform X1 (A)
Cluster-11739.64494	0.09	1.095	3.89373	2.63291e-05	0.000261387	RecName: Full=LAG1 longevity assurance homolog 2; Short=LAG1 homolog 2;
Cluster-5119.0	0.09	1.16	3.95624	0.000107038	0.000913049	K15601 lysine-specific demethylase 3 [EC:1.14.11.-] | (RefSeq) uncharacterized protein LOC108218781 (A)
Cluster-11739.57366	0.095	0.63	2.9198	0.00793252	0.039566	K12173 BRCA1-A complex subunit BRE | (RefSeq) BRCA1-A complex subunit BRE-like (A)
Cluster-11739.7230	0.095	0.82	3.26065	0.000171539	0.00138724	K15201 general transcription factor 3C polypeptide 3 (transcription factor C subunit 4) | (RefSeq) general transcription factor 3C polypeptide 3-like (A)
Cluster-11739.55842	0.095	0.89	3.35857	0.000958659	0.00641142	K07393 glutathionyl-hydroquinone reductase [EC:1.8.5.7] | (RefSeq) uncharacterized protein LOC103649984 (A)
Cluster-11739.52716	0.095	0.885	3.43336	4.13129e-07	6.32676e-06	unnamed protein product [Coffea canephora]
Cluster-11739.73869	0.095	1.535	4.17172	0.00648641	0.0334783	K06268 serine/threonine-protein phosphatase 2B regulatory subunit | (RefSeq) calcineurin B-like protein 10 (A)
Cluster-4573.2	0.095	1.54	4.19517	0.00633707	0.0328786	K00002 alcohol dehydrogenase (NADP+) [EC:1.1.1.2] | (RefSeq) aldose reductase-like isoform X1 (A)
Cluster-11739.86622	0.095	1.74	4.35354	0.00496316	0.0267172	K20858 calcium uniporter protein, mitochondrial | (RefSeq) calcium uniporter protein 6, mitochondrial (A)
Cluster-11739.89762	0.095	2.38	4.83147	1.64147e-06	2.19942e-05	K22683 aspartyl protease family protein [EC:3.4.23.-] | (RefSeq) hypothetical protein (A)
Cluster-11739.89300	0.095	2.39	4.85624	0.000149676	0.00122968	K08711 ATP-binding cassette, subfamily G (WHITE), member 2, PDR | (RefSeq) LOW QUALITY PROTEIN: ZEB2-regulated ABC transporter 1-like (A)
Cluster-11739.55303	0.095	2.895	5.1679	8.21143e-05	0.000719914	K00423 L-ascorbate oxidase [EC:1.10.3.3] | (RefSeq) L-ascorbate oxidase-like (A)
Cluster-11739.87844	0.095	3.205	5.29144	1.15965e-05	0.000126501	K18873 pathogen-induced protein kinase | (RefSeq) serine/threonine-protein kinase CDL1-like (A)
Cluster-11739.7583	0.095	4.735	5.73356	3.18054e-28	3.62912e-26	K03063 26S proteasome regulatory subunit T3 | (RefSeq) 26S protease regulatory subunit 6B homolog (A)
Cluster-6860.0	0.095	4.705	5.7941	4.76176e-07	7.19552e-06	K20802 (R)-mandelonitrile lyase [EC:4.1.2.10] | (RefSeq) hypothetical protein (A)
Cluster-13070.1	0.095	7.035	6.32056	3.76195e-07	5.82642e-06	K23280 rhamnogalacturonan I rhamnosyltransferase [EC:2.4.1.351] | (RefSeq) uncharacterized protein LOC101257103 isoform X1 (A)
Cluster-3639.0	0.095	17.87	7.82303	3.19369e-23	2.676e-21	K00083 cinnamyl-alcohol dehydrogenase [EC:1.1.1.195] | (RefSeq) mannitol dehydrogenase-like (A)
Cluster-11739.42786	0.095	98.075	10.1138	7.08376e-29	8.41053e-27	K09286 EREBP-like factor | (RefSeq) CBF4; CBF4 transcription factor (A)
Cluster-11739.56519	0.1	0.53	2.59865	0.00461481	0.0251035	K21444 poly(rC)-binding protein 3/4 | (RefSeq) KH domain-containing protein At4g18375 (A)
Cluster-11739.83995	0.1	0.88	3.33963	0.000631492	0.00442548	K14489 arabidopsis histidine kinase 2/3/4 (cytokinin receptor) [EC:2.7.13.3] | (RefSeq) histidine kinase 3 (A)
Cluster-11739.58543	0.1	1.17	3.7447	0.000109683	0.000932376	K13217 pre-mRNA-processing factor 39 | (RefSeq) pre-mRNA-processing factor 39 (A)
Cluster-18.0	0.1	1.245	3.82162	0.00120829	0.0078637	K01206 alpha-L-fucosidase [EC:3.2.1.51] | (RefSeq) alpha-L-fucosidase 3 (A)
Cluster-12838.0	0.1	1.44	4.0505	0.000314729	0.00238087	K13065 shikimate O-hydroxycinnamoyltransferase [EC:2.3.1.133] | (RefSeq) shikimate O-hydroxycinnamoyltransferase-like (A)
Cluster-11739.86072	0.1	1.54	4.18115	0.00118624	0.00773496	--
Cluster-1234.0	0.1	1.895	4.42394	2.13668e-06	2.79655e-05	K20456 oxysterol-binding protein 1 | (RefSeq) hypothetical protein (A)
Cluster-11739.39808	0.1	2.385	4.65643	0.000986459	0.00657447	K01897 long-chain acyl-CoA synthetase [EC:6.2.1.3] | (RefSeq) long chain acyl-CoA synthetase 1 (A)
Cluster-11739.87077	0.1	3.46	5.35299	8.81972e-19	5.45704e-17	K20718 LRR receptor-like serine/threonine-protein kinase ERECTA [EC:2.7.11.1] | (RefSeq) LRR receptor-like serine/threonine-protein kinase ERECTA (A)
Cluster-11739.88496	0.1	3.635	5.40114	7.62676e-06	8.76422e-05	K00128 aldehyde dehydrogenase (NAD+) [EC:1.2.1.3] | (RefSeq) aldehyde dehydrogenase 5, mitochondrial-like (A)
Cluster-11739.87592	0.1	3.905	5.56537	9.22772e-05	0.000801021	PREDICTED: uncharacterized protein LOC105781796 [Gossypium raimondii]
Cluster-11739.55843	0.105	1.37	3.75764	0.000147348	0.00121243	K08286 protein-serine/threonine kinase [EC:2.7.11.-] | (RefSeq) serine/threonine-protein kinase D6PKL2-like (A)
Cluster-11739.48555	0.105	1.305	3.86522	0.0103667	0.0494127	K05356 all-trans-nonaprenyl-diphosphate synthase [EC:2.5.1.84 2.5.1.85] | (RefSeq) probable solanesyl-diphosphate synthase 3, chloroplastic (A)
Cluster-7581.1	0.105	1.445	3.95402	0.000983645	0.00655897	K02705 photosystem II CP43 chlorophyll apoprotein | (RefSeq) uncharacterized protein LOC9324415 (A)
Cluster-17911.0	0.105	1.51	4.05219	0.00612217	0.0319496	K13260 isoflavone/4'-methoxyisoflavone 2'-hydroxylase [EC:1.14.14.90 1.14.14.89] | (RefSeq) cytochrome P450 81E8-like isoform X1 (A)
Cluster-11739.87603	0.105	2.13	4.58979	0.00130049	0.00838572	K04123 ent-kaurenoic acid hydroxylase [EC:1.14.13.79] | (RefSeq) ent-kaurenoic acid oxidase 1-like (A)
Cluster-11739.26721	0.105	2.22	4.79626	0.00256232	0.0151672	unnamed protein product [Coffea canephora]
Cluster-11739.22428	0.105	2.915	4.91341	0.00148683	0.0094106	uncharacterized protein LOC110920295 [Helianthus annuus]
Cluster-22434.0	0.105	3.965	5.39621	1.23235e-06	1.70779e-05	K15400 omega-hydroxypalmitate O-feruloyl transferase [EC:2.3.1.188] | (RefSeq) omega-hydroxypalmitate O-feruloyl transferase (A)
Cluster-11739.50935	0.105	6.225	6.02772	2.69004e-05	0.000266585	PREDICTED: uncharacterized protein LOC107058417 [Solanum tuberosum]
Cluster-11739.19929	0.105	12.315	7.00107	3.46089e-09	7.93336e-08	K03403 magnesium chelatase subunit H [EC:6.6.1.1] | (RefSeq) magnesium-chelatase subunit ChlH, chloroplastic (A)
Cluster-11739.56640	0.105	12.195	7.0898	4.57141e-14	1.92174e-12	K00799 glutathione S-transferase [EC:2.5.1.18] | (RefSeq) glutathione S-transferase F11 (A)
Cluster-11739.66940	0.105	54.83	9.24456	2.01832e-07	3.31635e-06	K05298 glyceraldehyde-3-phosphate dehydrogenase (NADP+) (phosphorylating) [EC:1.2.1.13] | (RefSeq) glyceraldehyde-3-phosphate dehydrogenase A, chloroplastic (A)
Cluster-11739.1509	0.105	0.49	2.40525	0.00766285	0.0385541	K05658 ATP-binding cassette, subfamily B (MDR/TAP), member 1 [EC:3.6.3.44] | (RefSeq) ABC transporter B family member 11-like (A)
Cluster-11739.32259	0.105	1.04	3.53348	1.79114e-05	0.000185985	K08332 vacuolar protein 8 | (RefSeq) U-box domain-containing protein 4 (A)
Cluster-11739.71466	0.105	1.155	3.57609	0.00059763	0.00421604	K19984 exocyst complex component 5 | (RefSeq) uncharacterized protein LOC113272286 (A)
Cluster-11739.67076	0.105	3.995	5.34212	5.02653e-14	2.10128e-12	probable serine/threonine-protein kinase DDB_G0282963 isoform X2 [Sesamum indicum]
Cluster-11739.31162	0.105	5.335	5.8933	3.29334e-08	6.3395e-07	K09422 transcription factor MYB, plant | (RefSeq) protein rough sheath 2 homolog (A)
Cluster-11739.2803	0.105	6.43	6.15115	1.15258e-15	5.61251e-14	RecName: Full=Low-temperature-induced 65 kDa protein; AltName: Full=Desiccation-responsive protein 29B;
Cluster-11739.278	0.11	1.355	3.81459	0.000106586	0.000910071	K15472 premnaspirodiene oxygenase [EC:1.14.13.121] | (RefSeq) CYP71D4; premnaspirodiene oxygenase (A)
Cluster-24562.1	0.11	1.435	3.82742	6.30018e-05	0.00056881	K03327 multidrug resistance protein, MATE family | (RefSeq) MATE efflux family protein 6-like isoform X1 (A)
Cluster-11739.8023	0.11	1.445	4.02686	0.00991479	0.0475721	K09580 protein disulfide-isomerase A1 [EC:5.3.4.1] | (RefSeq) protein disulfide isomerase-like 1-4 (A)
Cluster-11739.88347	0.11	1.855	4.20941	1.07637e-06	1.51416e-05	RecName: Full=Protein TIFY 5A {ECO:0000303|PubMed:17499004}; AltName: Full=Jasmonate ZIM domain-containing protein 8 {ECO:0000303|PubMed:17637675};
Cluster-17376.0	0.11	1.79	4.24865	0.00556877	0.0294947	K15710 E3 ubiquitin-protein ligase SHPRH [EC:3.6.4.- 2.3.2.27] | (RefSeq) E3 ubiquitin-protein ligase SHPRH (A)
Cluster-11739.2431	0.11	2.01	4.3274	0.00333781	0.0190376	K07025 putative hydrolase of the HAD superfamily | (RefSeq) uncharacterized protein LOC111374469 (A)
Cluster-11739.41086	0.11	2.375	4.54916	0.00149565	0.0094595	K07874 Ras-related protein Rab-1A | (RefSeq) GTP-binding protein YPTM2 (A)
Cluster-9099.0	0.11	2.285	4.56698	1.82853e-08	3.7005e-07	K16221 transcription factor TCP21 (protein CCA1 HIKING EXPEDITION) | (RefSeq) transcription factor TCP21-like (A)
Cluster-11739.19336	0.11	2.88	4.88381	0.00029579	0.00225591	K15283 solute carrier family 35, member E1 | (RefSeq) glucose-6-phosphate/phosphate translocator 1, chloroplastic (A)
Cluster-20713.0	0.11	3.47	5.12342	7.38323e-05	0.000654017	RecName: Full=NAD(P)H-quinone oxidoreductase subunit M, chloroplastic {ECO:0000305}; EC=1.6.5.- {ECO:0000305}; AltName: Full=NAD(P)H dehydrogenase subunit M {ECO:0000305}; Short=NDH subunit M {ECO:0000305}; Short=NDH-M {ECO:0000250|UniProtKB:Q2V2S7}; AltName: Full=NADH-plastoquinone oxidoreductase subunit M {ECO:0000305}; Flags: Precursor;
Cluster-11739.48491	0.11	15.745	7.30774	8.70959e-34	1.32689e-31	K15404 aldehyde decarbonylase [EC:4.1.99.5] | (RefSeq) protein ECERIFERUM 1-like (A)
Cluster-11739.5662	0.11	18.52	7.47735	1.19902e-05	0.000130186	K09422 transcription factor MYB, plant | (RefSeq) MYB-like transcription factor ETC3 isoform X1 (A)
Cluster-11739.47649	0.11	0.665	2.7359	0.00139668	0.00892271	K06617 raffinose synthase [EC:2.4.1.82] | (RefSeq) probable galactinol--sucrose galactosyltransferase 2 isoform X1 (A)
Cluster-11739.23806	0.11	6.99	6.17999	9.6214e-15	4.34461e-13	K00850 6-phosphofructokinase 1 [EC:2.7.1.11] | (RefSeq) ATP-dependent 6-phosphofructokinase 6-like (A)
Cluster-11739.63984	0.115	0.525	2.37101	0.00138091	0.00883661	RecName: Full=Putative nuclear RNA export factor SDE5 {ECO:0000305}; AltName: Full=Protein SILENCING DEFECTIVE 5 {ECO:0000303|PubMed:17397509};
Cluster-11739.89907	0.115	0.555	2.44208	0.00284621	0.0165765	unnamed protein product [Coffea canephora]
Cluster-11739.25902	0.115	5.225	5.68858	1.01587e-27	1.1339e-25	K20478 golgin subfamily B member 1 | (RefSeq) titin isoform X1 (A)
Cluster-9731.0	0.115	8.47	6.38384	1.17643e-07	2.03753e-06	unnamed protein product [Coffea canephora]
Cluster-11739.85426	0.115	0.765	2.89446	0.00540593	0.0287484	unnamed protein product [Coffea canephora]
Cluster-11739.29041	0.115	0.815	3.05313	0.00186167	0.0114691	K22390 acid phosphatase type 7 | (RefSeq) probable inactive purple acid phosphatase 1 (A)
Cluster-11739.74969	0.115	1.115	3.5012	0.00177832	0.0110075	K01580 glutamate decarboxylase [EC:4.1.1.15] | (RefSeq) glutamate decarboxylase 1 (A)
Cluster-11739.5623	0.115	1.91	4.23554	0.00548422	0.0290981	K06180 23S rRNA pseudouridine1911/1915/1917 synthase [EC:5.4.99.23] | (RefSeq) pentatricopeptide repeat-containing protein At1g20230 isoform X1 (A)
Cluster-17214.0	0.115	2.05	4.28443	0.00298054	0.0172575	--
Cluster-11739.8006	0.115	1.94	4.31877	0.00663954	0.0341495	RecName: Full=Photosynthetic NDH subunit of subcomplex B 4, chloroplastic {ECO:0000303|PubMed:21785130}; Short=Protein PnsB4 {ECO:0000303|PubMed:21785130}; AltName: Full=NDH DEPENDENT FLOW 6 {ECO:0000303|PubMed:18535009}; AltName: Full=NDH-DEPENDENT CYCLIC ELECTRON FLOW 6 {ECO:0000305}; Flags: Precursor;
Cluster-14054.0	0.115	2.3	4.49567	0.00104199	0.00689893	--
Cluster-3898.0	0.115	2.89	4.66445	0.000410765	0.00301539	K07976 Rab family, other | (RefSeq) septum-promoting GTP-binding protein 1-like (A)
Cluster-14515.0	0.115	2.515	4.68704	0.00251243	0.0149035	K19355 mannan endo-1,4-beta-mannosidase [EC:3.2.1.78] | (RefSeq) mannan endo-1,4-beta-mannosidase 6-like isoform X1 (A)
Cluster-11739.33268	0.115	4.935	5.46284	5.7805e-06	6.82104e-05	K01183 chitinase [EC:3.2.1.14] | (RefSeq) endochitinase EP3-like (A)
Cluster-11739.50277	0.115	5.4	5.68708	3.34035e-08	6.41793e-07	K14521 N-acetyltransferase 10 [EC:2.3.1.-] | (RefSeq) hypothetical protein (A)
Cluster-11739.45294	0.115	5.655	5.88185	5.15283e-06	6.15836e-05	K24260 WD repeat-containing protein 11 | (RefSeq) WD repeat-containing protein 11 (A)
Cluster-11739.46135	0.115	6.115	5.89411	5.3283e-10	1.39092e-08	K08712 ATP-binding cassette, subfamily G (WHITE), member 2, SNQ2 | (RefSeq) ABC transporter, ATP-binding protein (A)
Cluster-11739.89445	0.115	7.48	6.28629	6.12542e-11	1.8261e-09	K08150 MFS transporter, SP family, solute carrier family 2 (myo-inositol transporter), member 13 | (RefSeq) inositol transporter 1 (A)
Cluster-23396.0	0.115	9.12	6.43311	1.17262e-07	2.03208e-06	RecName: Full=Photosynthetic NDH subunit of subcomplex B 4, chloroplastic {ECO:0000303|PubMed:21785130}; Short=Protein PnsB4 {ECO:0000303|PubMed:21785130}; AltName: Full=NDH DEPENDENT FLOW 6 {ECO:0000303|PubMed:18535009}; AltName: Full=NDH-DEPENDENT CYCLIC ELECTRON FLOW 6 {ECO:0000305}; Flags: Precursor;
Cluster-11739.13030	0.12	0.575	2.46357	0.00152295	0.00960462	unnamed protein product [Coffea canephora]
Cluster-11739.30424	0.12	0.77	2.85264	0.0028461	0.0165765	K13430 serine/threonine-protein kinase PBS1 [EC:2.7.11.1] | (RefSeq) serine/threonine-protein kinase PBS1 (A)
Cluster-11739.22093	0.12	1.345	3.66117	1.26007e-06	1.74307e-05	RecName: Full=SMR domain-containing protein At5g58720 {ECO:0000305}; AltName: Full=PRL1-interacting protein PIPC {ECO:0000303|PubMed:10220464};
Cluster-15860.0	0.12	1.825	4.17753	0.00293503	0.0170357	K20884 riboflavin kinase / FMN hydrolase [EC:2.7.1.26 3.1.3.102] | (RefSeq) bifunctional riboflavin kinase/FMN phosphatase-like (A)
Cluster-16636.0	0.12	1.98	4.25481	0.00840176	0.0414853	K17964 leucine-rich PPR motif-containing protein, mitochondrial | (RefSeq) hypothetical protein (A)
Cluster-11739.26869	0.12	1.965	4.26789	0.00772184	0.0387968	RecName: Full=Uncharacterized protein ycf39; EC=1.-.-.-;
Cluster-11739.17428	0.12	2.455	4.70362	0.000503615	0.00362261	K01872 alanyl-tRNA synthetase [EC:6.1.1.7] | (RefSeq) alanine--tRNA ligase (A)
Cluster-11739.8540	0.12	5.92	5.82989	5.28696e-07	7.89411e-06	uncharacterized protein LOC107483541 [Arachis duranensis]
Cluster-11739.53808	0.12	10.09	6.60467	1.73317e-21	1.29518e-19	K12198 charged multivesicular body protein 5 | (RefSeq) vacuolar protein sorting-associated protein 32 homolog 2-like (A)
Cluster-14611.0	0.12	22.605	7.75968	5.53327e-12	1.87085e-10	RecName: Full=Stress-response A/B barrel domain-containing protein At5g22580 {ECO:0000305}; AltName: Full=Uncharacterized protein At5g22580;
Cluster-11739.48793	0.12	0.73	2.80462	0.0024935	0.0148012	K01611 S-adenosylmethionine decarboxylase [EC:4.1.1.50] | (RefSeq) mgsdcg1; S-adenosylmethionine decarboxylase proenzyme (A)
Cluster-11739.80492	0.12	1.285	3.62887	0.000597242	0.00421427	K01213 galacturan 1,4-alpha-galacturonidase [EC:3.2.1.67] | (RefSeq) probable polygalacturonase At1g80170 (A)
Cluster-10063.0	0.12	1.765	4.06911	0.000920959	0.00619229	--
Cluster-11739.71005	0.12	1.855	4.07818	6.16327e-05	0.000557759	K16290 xylem cysteine proteinase [EC:3.4.22.-] | (RefSeq) hypothetical protein (A)
Cluster-11739.26985	0.125	0.71	2.69585	0.00641329	0.03319	K03798 cell division protease FtsH [EC:3.4.24.-] | (RefSeq) ATP-dependent zinc metalloprotease FTSH, chloroplastic (A)
Cluster-3957.0	0.125	0.715	2.73063	0.00324381	0.0185685	K01303 acylaminoacyl-peptidase [EC:3.4.19.1] | (RefSeq) uncharacterized LOC101311565 (A)
Cluster-11739.90183	0.125	0.895	3.14189	1.65571e-05	0.000173415	K20537 mitogen-activated protein kinase 7/14 [EC:2.7.11.24] | (RefSeq) mitogen-activated protein kinase 7 (A)
Cluster-11739.10404	0.125	1.495	3.75734	6.05986e-07	8.96114e-06	K09422 transcription factor MYB, plant | (RefSeq) protein ODORANT1-like (A)
Cluster-2590.0	0.125	1.595	3.86924	2.1531e-08	4.2896e-07	hypothetical protein TorRG33x02_248020 [Trema orientalis]
Cluster-11739.3222	0.125	1.715	3.94069	0.000224273	0.00175732	--
Cluster-11739.5494	0.125	1.575	3.95708	5.1938e-06	6.2013e-05	K20718 LRR receptor-like serine/threonine-protein kinase ERECTA [EC:2.7.11.1] | (RefSeq) LRR receptor-like serine/threonine-protein kinase ERECTA (A)
Cluster-15892.1	0.125	1.905	4.0738	0.0091849	0.0446624	K00901 diacylglycerol kinase (ATP) [EC:2.7.1.107] | (RefSeq) golgin subfamily B member 1-like (A)
Cluster-11739.84853	0.125	1.82	4.09007	0.00826608	0.0409357	K12309 beta-galactosidase [EC:3.2.1.23] | (Kazusa) Lj3g3v0323160.1; - (A)
Cluster-9438.0	0.125	1.97	4.27797	0.0027132	0.0159255	K01214 isoamylase [EC:3.2.1.68] | (RefSeq) isoamylase 3, chloroplastic isoform X1 (A)
Cluster-11739.81019	0.125	2.085	4.39087	6.85419e-05	0.000612891	K08145 MFS transporter, SP family, solute carrier family 2 (facilitated glucose transporter), member 8 | (RefSeq) sugar transporter ERD6-like 7 (A)
Cluster-11739.71748	0.125	2.375	4.40729	7.7823e-06	8.92295e-05	--
Cluster-11739.63245	0.125	3.815	5.17019	6.82031e-05	0.000610128	K09422 transcription factor MYB, plant | (RefSeq) transcription factor MYB108-like (A)
Cluster-11739.14666	0.125	4.62	5.51121	5.50606e-14	2.29116e-12	RecName: Full=Putative phytosulfokines 6; Short=AtPSK3_2; Short=AtPSK6; Contains: RecName: Full=Phytosulfokine-alpha-like; Short=PSK-alpha-like; Short=Phytosulfokine-a-like; Contains: RecName: Full=Phytosulfokine-beta; Short=PSK-beta; Short=Phytosulfokine-b; Flags: Precursor;
Cluster-11739.47496	0.125	9.97	6.4684	2.43785e-30	3.08504e-28	K15398 fatty acid omega-hydroxylase [EC:1.14.-.-] | (RefSeq) cytochrome P450 86A22 (A)
Cluster-11739.54619	0.125	55.45	9.00032	5.77709e-08	1.05588e-06	K05933 aminocyclopropanecarboxylate oxidase [EC:1.14.17.4] | (RefSeq) ACO1; 1-aminocyclopropane-1-carboxylate oxidase (A)
Cluster-11739.46539	0.125	152.545	10.5032	6.78247e-35	1.09198e-32	K08901 photosystem II oxygen-evolving enhancer protein 3 | (RefSeq) oxygen-evolving enhancer protein 3-2, chloroplastic (A)
Cluster-11739.61993	0.125	319.79	11.4503	7.45007e-25	6.95287e-23	RecName: Full=Defensin-like protein; AltName: Full=Gamma-thionin homolog PPT; Flags: Precursor;
Cluster-11739.22180	0.13	0.73	2.64053	0.00815655	0.040478	K12486 stromal membrane-associated protein | (RefSeq) probable ADP-ribosylation factor GTPase-activating protein AGD13 (A)
Cluster-11739.90542	0.13	0.78	2.71752	2.79081e-05	0.000275374	K20715 phototropin [EC:2.7.11.1] | (RefSeq) phototropin-2-like (A)
Cluster-3666.0	0.13	0.79	2.80531	0.000560964	0.00398434	K13436 pto-interacting protein 1 [EC:2.7.11.1] | (RefSeq) PTI1-like tyrosine-protein kinase 3 (A)
Cluster-26198.0	0.13	0.85	2.91068	0.00300424	0.01738	K13453 disease resistance protein | (RefSeq) putative late blight resistance protein homolog R1B-23 (A)
Cluster-11739.73560	0.13	1.46	3.75443	0.000586472	0.00414351	K14568 rRNA small subunit pseudouridine methyltransferase Nep1 [EC:2.1.1.260] | (RefSeq) uncharacterized protein LOC110101229 (A)
Cluster-16508.0	0.13	2.035	4.07995	1.7753e-06	2.35718e-05	K00924 kinase [EC:2.7.1.-] | (RefSeq) receptor-like protein kinase HSL1 (A)
Cluster-7962.0	0.13	1.995	4.13366	0.00588923	0.0309229	K15923 alpha-L-fucosidase 2 [EC:3.2.1.51] | (RefSeq) alpha-L-fucosidase 2-like isoform X1 (A)
Cluster-11739.70724	0.13	2.325	4.32199	6.14436e-05	0.000556212	K15102 solute carrier family 25 (mitochondrial phosphate transporter), member 3 | (RefSeq) mitochondrial phosphate carrier protein 1, mitochondrial (A)
Cluster-11739.77625	0.13	2.48	4.45164	0.00151584	0.00956762	RecName: Full=TOM1-like protein 2 {ECO:0000305};
Cluster-11739.49721	0.13	2.595	4.4847	0.00273177	0.0160177	K13260 isoflavone/4'-methoxyisoflavone 2'-hydroxylase [EC:1.14.13.89 1.14.13.53] | (RefSeq) cytochrome P450 81E8-like (A)
Cluster-11739.10137	0.13	4.81	5.48683	2.87304e-16	1.46273e-14	K01426 amidase [EC:3.5.1.4] | (RefSeq) probable amidase At4g34880 (A)
Cluster-11739.18194	0.13	5.29	5.59996	4.18978e-07	6.40676e-06	K17893 ubiquinol oxidase [EC:1.10.3.11] | (RefSeq) ubiquinol oxidase 2, mitochondrial-like (A)
Cluster-11739.24115	0.13	5.45	5.65256	4.13935e-14	1.74728e-12	K08150 MFS transporter, SP family, solute carrier family 2 (myo-inositol transporter), member 13 | (RefSeq) probable inositol transporter 2 (A)
Cluster-11739.20394	0.135	0.65	2.53298	0.00468104	0.0254008	K00679 phospholipid:diacylglycerol acyltransferase [EC:2.3.1.158] | (RefSeq) hypothetical protein (A)
Cluster-11739.73989	0.135	0.885	2.90075	6.6481e-05	0.000596632	K09838 zeaxanthin epoxidase [EC:1.14.15.21] | (RefSeq) zeaxanthin epoxidase, chloroplastic (A)
Cluster-11739.67202	0.135	1.2	3.34941	0.00120539	0.00784654	RecName: Full=Fatty-acid-binding protein 2; Short=AtFAP2; AltName: Full=Chalcone-flavanone isomerase family protein 2;
Cluster-11739.48210	0.135	1.37	3.439	0.00025638	0.00198463	K15920 xylan 1,4-beta-xylosidase [EC:3.2.1.37] | (RefSeq) beta-xylosidase/alpha-L-arabinofuranosidase 2-like (A)
Cluster-11739.35227	0.135	1.345	3.5369	0.00351979	0.019913	K12447 UDP-sugar pyrophosphorylase [EC:2.7.7.64] | (RefSeq) uncharacterized protein LOC104808371 (A)
Cluster-11739.69464	0.135	1.685	3.80074	7.59286e-07	1.1011e-05	K00654 serine palmitoyltransferase [EC:2.3.1.50] | (RefSeq) long chain base biosynthesis protein 2a (A)
Cluster-11739.57429	0.135	1.945	4.11779	0.00416262	0.0229935	K10357 myosin V | (RefSeq) LOW QUALITY PROTEIN: myosin-17-like (A)
Cluster-21816.0	0.135	2.085	4.12861	1.64112e-10	4.59827e-09	--
Cluster-11739.60460	0.135	2.25	4.28027	0.00480748	0.0259906	K20858 calcium uniporter protein, mitochondrial | (RefSeq) calcium uniporter protein 5, mitochondrial-like (A)
Cluster-18680.0	0.135	2.765	4.57584	0.00183466	0.0113266	K14709 solute carrier family 39 (zinc transporter), member 1/2/3 | (RefSeq) zinc transporter 5-like (A)
Cluster-11739.37933	0.135	2.59	4.58567	0.00123224	0.0080018	K09338 homeobox-leucine zipper protein | (RefSeq) homeobox-leucine zipper protein HAT5 (A)
Cluster-11739.5677	0.135	3.185	4.77082	5.07274e-11	1.53083e-09	K09528 DnaJ homolog subfamily C member 8 | (RefSeq) AT-rich interactive domain-containing protein 4B-like (A)
Cluster-7925.0	0.135	3.535	4.86969	3.12179e-05	0.000303989	K12135 zinc finger protein CONSTANS | (RefSeq) zinc finger protein CONSTANS-like (A)
Cluster-16980.0	0.135	4.235	5.15404	4.29636e-07	6.56158e-06	PREDICTED: uncharacterized protein LOC107025641 [Solanum pennellii]
Cluster-27354.0	0.135	4.585	5.24207	1.39523e-05	0.000149338	K14491 two-component response regulator ARR-B family | (RefSeq) two-component response regulator ORR26 (A)
Cluster-11739.36830	0.135	5.455	5.59572	2.43095e-11	7.56621e-10	K01580 glutamate decarboxylase [EC:4.1.1.15] | (RefSeq) glutamate decarboxylase (A)
Cluster-11739.74975	0.135	20.005	7.49921	0.000258019	0.00199606	K01580 glutamate decarboxylase [EC:4.1.1.15] | (RefSeq) glutamate decarboxylase (A)
Cluster-11739.87750	0.135	23.06	7.60068	0.000144407	0.00119149	K00218 protochlorophyllide reductase [EC:1.3.1.33] | (RefSeq) protochlorophyllide reductase, chloroplastic-like (A)
Cluster-11739.41493	0.135	85.66	9.60742	2.89684e-20	1.99286e-18	K07300 Ca2+:H+ antiporter | (RefSeq) vacuolar cation/proton exchanger 3-like (A)
Cluster-11739.59622	0.14	1.145	3.29796	0.00199552	0.012173	K00869 mevalonate kinase [EC:2.7.1.36] | (RefSeq) mevalonate kinase (A)
Cluster-11739.26257	0.14	0.485	2.01933	0.00884906	0.0433032	K10143 E3 ubiquitin-protein ligase RFWD2 [EC:2.3.2.27] | (RefSeq) E3 ubiquitin-protein ligase COP1 (A)
Cluster-11739.65476	0.14	0.57	2.25448	0.00604665	0.0316118	K12173 BRCA1-A complex subunit BRE | (RefSeq) BRCA1-A complex subunit BRE-like (A)
Cluster-11739.30390	0.14	0.945	2.94779	0.000184332	0.00147922	K01102 pyruvate dehydrogenase phosphatase [EC:3.1.3.43] | (RefSeq) probable protein phosphatase 2C 60 (A)
Cluster-11739.28125	0.14	1.035	3.10609	5.21762e-06	6.22733e-05	K17710 pentatricopeptide repeat domain-containing protein 1 | (RefSeq) putative pentatricopeptide repeat-containing protein At2g02150 (A)
Cluster-11739.35232	0.14	1.2	3.31356	4.07564e-07	6.25555e-06	K03231 elongation factor 1-alpha | (RefSeq) elongation factor 1-alpha-like isoform X1 (A)
Cluster-11739.49607	0.14	1.645	3.74238	0.000805048	0.00550134	K03240 translation initiation factor eIF-2B subunit epsilon | (RefSeq) translation initiation factor eIF-2B subunit epsilon-like (A)
Cluster-16839.0	0.14	2.165	4.14659	0.00132618	0.00852991	K20869 putative beta-1,4-xylosyltransferase IRX9 [EC:2.4.2.-] | (RefSeq) LOW QUALITY PROTEIN: probable beta-1,4-xylosyltransferase IRX9 (A)
Cluster-11739.6209	0.14	2.11	4.14817	1.09532e-05	0.00012053	K10773 endonuclease III [EC:4.2.99.18] | (RefSeq) putative DNA glycosylase At3g47830 (A)
Cluster-11739.88313	0.14	2.9	4.46023	3.98147e-10	1.06188e-08	RecName: Full=Protein LAZY 1 {ECO:0000305}; Short=AtLA1 {ECO:0000303|PubMed:25028496}; Short=AtLAZY1 {ECO:0000303|PubMed:23331961};
Cluster-1816.0	0.14	2.915	4.59218	2.02887e-06	2.66873e-05	K12447 UDP-sugar pyrophosphorylase [EC:2.7.7.64] | (RefSeq) uncharacterized protein LOC109127935 (A)
Cluster-11739.35759	0.14	3.835	4.95618	3.16209e-06	3.98351e-05	hypothetical protein T459_21247 [Capsicum annuum]
Cluster-11739.90742	0.14	4.405	5.20566	3.80922e-05	0.000362823	unnamed protein product [Coffea canephora]
Cluster-11739.17265	0.14	5.135	5.32613	3.94811e-06	4.85828e-05	unnamed protein product [Coffea canephora]
Cluster-15000.0	0.14	4.785	5.37318	8.44635e-06	9.59489e-05	K00083 cinnamyl-alcohol dehydrogenase [EC:1.1.1.195] | (RefSeq) mannitol dehydrogenase-like (A)
Cluster-11739.14001	0.14	11.68	6.68589	4.84611e-05	0.000449609	K05350 beta-glucosidase [EC:3.2.1.21] | (RefSeq) beta-glucosidase 45 isoform X3 (A)
Cluster-11739.64923	0.14	91.47	9.57641	4.75319e-57	1.66097e-54	K07300 Ca2+:H+ antiporter | (RefSeq) vacuolar cation/proton exchanger 3 (A)
Cluster-11739.52108	0.145	1.675	3.6551	0.000787021	0.00539201	K14497 protein phosphatase 2C [EC:3.1.3.16] | (RefSeq) probable protein phosphatase 2C 8 (A)
Cluster-11739.90224	0.145	1.66	3.7002	1.92665e-05	0.000198448	--
Cluster-25894.1	0.145	2.325	4.1385	3.49161e-06	4.36465e-05	K13418 somatic embryogenesis receptor kinase 1 [EC:2.7.10.1 2.7.11.1] | (RefSeq) LRR receptor kinase BAK1-like (A)
Cluster-5750.0	0.145	2.36	4.23558	0.00028442	0.00217703	K00430 peroxidase [EC:1.11.1.7] | (RefSeq) peroxidase 21-like (A)
Cluster-6267.0	0.145	5.705	5.52874	3.74626e-05	0.000357712	--
Cluster-11739.2248	0.145	7.665	5.9402	6.74259e-05	0.000603702	K09422 transcription factor MYB, plant | (RefSeq) transcription factor MYB14-like (A)
Cluster-11739.4375	0.145	0.7	2.43491	0.000918705	0.00618118	K05387 glutamate receptor, ionotropic, plant | (RefSeq) glutamate receptor 2.1-like (A)
Cluster-11739.44851	0.145	0.9	2.82607	2.30164e-05	0.000232097	K17592 sacsin | (RefSeq) uncharacterized LOC101760663 (A)
Cluster-11739.25266	0.145	1.185	3.21715	3.1572e-06	3.97816e-05	K08472 mlo protein | (RefSeq) MLO-like protein 1 (A)
Cluster-11739.21832	0.145	1.235	3.29232	0.00379644	0.0212785	RecName: Full=D-ribulose kinase {ECO:0000305|PubMed:27223615}; Short=D-ribulokinase {ECO:0000305}; EC=2.7.1.47 {ECO:0000269|PubMed:27223615}; AltName: Full=Inactive Xylulose kinase 1 {ECO:0000303|PubMed:16920870}; Short=Atxk-1 {ECO:0000303|PubMed:16920870}; Flags: Precursor;
Cluster-8746.0	0.145	1.445	3.50649	0.00060567	0.00426396	RecName: Full=U-box domain-containing protein 33; AltName: Full=Plant U-box protein 33; Includes: RecName: Full=E3 ubiquitin ligase; EC=2.3.2.27; AltName: Full=RING-type E3 ubiquitin transferase {ECO:0000305}; Includes: RecName: Full=Serine/threonine-protein kinase; EC=2.7.11.-;
Cluster-11739.57822	0.145	1.75	3.76427	7.28188e-09	1.58363e-07	RecName: Full=Protein ENHANCED DISEASE RESISTANCE 2-like;
Cluster-11739.78569	0.145	3.9	4.94632	4.42359e-16	2.23183e-14	K15397 3-ketoacyl-CoA synthase [EC:2.3.1.199] | (RefSeq) 3-ketoacyl-CoA synthase 1 (A)
Cluster-11739.57913	0.15	0.68	2.321	0.00765356	0.0385196	K10885 ATP-dependent DNA helicase 2 subunit 2 | (RefSeq) ATP-dependent DNA helicase 2 subunit KU80 (A)
Cluster-11739.27670	0.15	0.67	2.3669	0.00523608	0.0279782	K02535 UDP-3-O-[3-hydroxymyristoyl] N-acetylglucosamine deacetylase [EC:3.5.1.108] | (RefSeq) probable UDP-3-O-acyl-N-acetylglucosamine deacetylase 2 (A)
Cluster-11739.74616	0.15	0.82	2.63267	0.000625022	0.00438313	K13415 protein brassinosteroid insensitive 1 [EC:2.7.10.1 2.7.11.1] | (RefSeq) protein BRASSINOSTEROID INSENSITIVE 1-like (A)
Cluster-17733.0	0.15	0.915	2.83035	3.56558e-05	0.00034232	RecName: Full=Wall-associated receptor kinase-like 14; EC=2.7.11.-; Flags: Precursor;
Cluster-11739.45511	0.15	1	2.88702	0.000124737	0.00104603	K08331 autophagy-related protein 13 | (RefSeq) autophagy-related protein 13a (A)
Cluster-11739.28699	0.15	1.14	3.17911	0.0049443	0.0266343	K11835 ubiquitin carboxyl-terminal hydrolase 4/11 [EC:3.4.19.12] | (RefSeq) ubiquitin carboxyl-terminal hydrolase 5-like isoform X1 (A)
Cluster-11739.16282	0.15	1.83	3.7388	3.54572e-07	5.51933e-06	RecName: Full=Homeotic protein knotted-1; Short=TKN1;
Cluster-11739.11902	0.15	2.04	3.96944	0.00147594	0.00935322	--
Cluster-11739.88273	0.15	2.56	4.21316	0.0042734	0.0235104	K05841 sterol 3beta-glucosyltransferase [EC:2.4.1.173] | (RefSeq) sterol 3-beta-glucosyltransferase UGT80B1-like (A)
Cluster-11739.15340	0.15	6.09	5.59825	1.61856e-07	2.71832e-06	RecName: Full=Protein CASPARIAN STRIP INTEGRITY FACTOR 2 {ECO:0000303|PubMed:28104889}; Flags: Precursor;
Cluster-11739.15535	0.15	7.39	5.92229	8.91541e-08	1.57971e-06	K05350 beta-glucosidase [EC:3.2.1.21] | (RefSeq) beta-glucosidase 46-like (A)
Cluster-11739.10139	0.15	36.245	8.04455	3.68114e-31	4.84792e-29	K20802 (R)-mandelonitrile lyase [EC:4.1.2.10] | (RefSeq) (S)-hydroxynitrile lyase-like (A)
Cluster-11739.19094	0.15	1.655	3.62916	0.000657549	0.00458874	K23877 xyloglucan O-acetyltransferase | (RefSeq) protein ALTERED XYLOGLUCAN 4-like (A)
Cluster-11739.14580	0.15	1.63	3.67506	0.000108615	0.000924575	hypothetical protein CQW23_15010 [Capsicum baccatum]
Cluster-25425.2	0.15	3.97	4.67386	3.14902e-07	4.94437e-06	K21604 jasmonoyl-L-amino acid hydrolase [EC:3.5.1.127] | (RefSeq) IAA-amino acid hydrolase ILR1-like 6 (A)
Cluster-11739.62565	0.155	0.63	2.23234	0.00490671	0.0264643	K07964 heparanase [EC:3.2.1.166] | (RefSeq) heparanase-like protein 3 (A)
Cluster-11739.46761	0.155	0.895	2.74786	0.000662999	0.004621	K13679 granule-bound starch synthase [EC:2.4.1.242] | (RefSeq) granule-bound starch synthase 1, chloroplastic/amyloplastic isoform X1 (A)
Cluster-19674.0	0.155	1.08	2.98427	0.0015302	0.00964836	K00696 sucrose-phosphate synthase [EC:2.4.1.14] | (RefSeq) probable sucrose-phosphate synthase 2 (A)
Cluster-11739.5430	0.155	1.12	3.03326	0.00690327	0.0353156	K15223 upstream activation factor subunit UAF30 | (RefSeq) uncharacterized protein LOC105176645 (A)
Cluster-4861.0	0.155	1.135	3.08259	0.000115223	0.00097502	RecName: Full=GLABRA2 expression modulator;
Cluster-11739.54092	0.155	1.15	3.11713	0.000568233	0.00402853	RecName: Full=Remorin; AltName: Full=pp34;
Cluster-11739.6698	0.155	1.32	3.26628	9.65943e-06	0.000107876	--
Cluster-27155.0	0.155	2.67	4.26165	6.74678e-07	9.88923e-06	K05909 laccase [EC:1.10.3.2] | (RefSeq) laccase-15-like (A)
Cluster-24822.0	0.155	2.63	4.29255	0.000305115	0.00231892	K00521 ferric-chelate reductase [EC:1.16.1.7] | (RefSeq) ferric reduction oxidase 7, chloroplastic-like (A)
Cluster-11739.37760	0.155	2.72	4.30962	0.00320136	0.0183546	K09060 plant G-box-binding factor | (RefSeq) TAF1; transcriptional activator TAF-1 (A)
Cluster-11739.22740	0.155	7.34	5.75343	7.40608e-07	1.07706e-05	K10999 cellulose synthase A [EC:2.4.1.12] | (RefSeq) cellulose synthase A catalytic subunit 7 [UDP-forming] (A)
Cluster-11739.31062	0.155	9.01	6.01826	6.51022e-11	1.93239e-09	K08150 MFS transporter, SP family, solute carrier family 2 (myo-inositol transporter), member 13 | (RefSeq) probable inositol transporter 2 isoform X1 (A)
Cluster-11739.26191	0.16	0.5	1.83092	0.00329154	0.0188033	K15305 vacuole morphology and inheritance protein 14 | (RefSeq) protein VAC14 homolog isoform X1 (A)
Cluster-11739.85030	0.16	0.915	2.64047	0.00162703	0.0101807	K03695 ATP-dependent Clp protease ATP-binding subunit ClpB | (RefSeq) chaperone protein ClpB3, chloroplastic isoform X1 (A)
Cluster-11739.31637	0.16	0.91	2.76348	0.000334714	0.00251289	K02934 large subunit ribosomal protein L6e | (RefSeq) 60S ribosomal protein L6-like isoform X1 (A)
Cluster-11739.23953	0.16	1.105	3.00488	2.19007e-05	0.00022223	K03294 basic amino acid/polyamine antiporter, APA family | (RefSeq) cationic amino acid transporter 1-like (A)
Cluster-11739.67509	0.16	1.105	3.00488	2.19007e-05	0.00022223	K03294 basic amino acid/polyamine antiporter, APA family | (RefSeq) cationic amino acid transporter 1-like (A)
Cluster-11739.50051	0.16	1.175	3.07087	0.00142394	0.00907044	RecName: Full=Nudix hydrolase 10; Short=AtNUDT10; EC=3.6.1.-; AltName: Full=ADP-ribose pyrophosphatase; EC=3.6.1.13; AltName: Full=NADH pyrophosphatase; EC=3.6.1.22;
Cluster-24759.0	0.16	1.395	3.3542	0.00216153	0.0130678	--
Cluster-11739.75355	0.16	2.135	3.90337	3.84278e-09	8.76302e-08	K08776 puromycin-sensitive aminopeptidase [EC:3.4.11.-] | (RefSeq) aminopeptidase M1 isoform X1 (A)
Cluster-11739.62643	0.16	3.18	4.5089	5.34343e-08	9.84221e-07	K05278 flavonol synthase [EC:1.14.11.23] | (RefSeq) flavonol synthase/flavanone 3-hydroxylase (A)
Cluster-11739.18588	0.16	33.245	7.90352	7.34129e-100	6.63976e-97	K15813 beta-amyrin synthase [EC:5.4.99.39] | (RefSeq) beta-amyrin synthase-like (A)
Cluster-11739.78119	0.165	1.125	2.92797	0.000295758	0.00225591	K17604 zinc finger SWIM domain-containing protein 3 | (RefSeq) uncharacterized protein LOC106772824 (A)
Cluster-12606.0	0.165	1.32	3.18354	0.00226195	0.013592	RecName: Full=Glycine-rich domain-containing protein 1 {ECO:0000303|Ref.4}; Short=AtGRDP1 {ECO:0000303|Ref.4};
Cluster-11739.38722	0.165	1.49	3.35808	0.00315221	0.01811	K17098 annexin D | (RefSeq) annexin-like protein RJ4 (A)
Cluster-11739.9222	0.165	1.845	3.71183	0.000419103	0.00307292	unnamed protein product [Coffea canephora]
Cluster-11739.5834	0.165	7.3	5.65549	2.88719e-13	1.11678e-11	RecName: Full=Nudix hydrolase 8; Short=AtNUDT8; EC=3.6.1.-;
Cluster-11739.75308	0.165	0.77	2.44946	0.00334319	0.0190636	K17800 LETM1 and EF-hand domain-containing protein 1, mitochondrial | (RefSeq) LETM1 and EF-hand domain-containing protein 1, mitochondrial (A)
Cluster-11739.37987	0.165	0.8	2.48312	0.00178961	0.0110762	K03680 translation initiation factor eIF-2B subunit delta | (RefSeq) translation initiation factor eIF-2B subunit delta-like (A)
Cluster-11739.24883	0.165	0.86	2.62747	0.00739955	0.0374434	--
Cluster-11739.87904	0.165	0.905	2.7276	0.00327423	0.0187148	unnamed protein product [Coffea canephora]
Cluster-11739.54153	0.165	1.075	2.91105	5.77209e-05	0.000526152	protein suppressor of white apricot-like isoform X2 [Olea europaea var. sylvestris]
Cluster-11739.62122	0.165	1.69	3.66998	0.0002755	0.00211665	K02639 ferredoxin | (RefSeq) ferredoxin-1 (A)
Cluster-11739.90169	0.165	1.885	3.85975	8.96305e-05	0.000779696	K10268 F-box and leucine-rich repeat protein 2/20 | (RefSeq) F-box/LRR-repeat protein 3 (A)
Cluster-6358.0	0.165	2.495	4.14184	5.23051e-08	9.65157e-07	K01206 alpha-L-fucosidase [EC:3.2.1.51] | (RefSeq) alpha-L-fucosidase 1-like (A)
Cluster-11739.22802	0.165	2.585	4.17238	0.00439086	0.0240383	K18693 diacylglycerol diphosphate phosphatase / phosphatidate phosphatase [EC:3.1.3.81 3.1.3.4] | (RefSeq) lipid phosphate phosphatase 2 isoform X1 (A)
Cluster-11739.50238	0.165	2.995	4.36516	0.00211772	0.0128357	unnamed protein product [Coffea canephora]
Cluster-11739.12614	0.165	4.1	4.81279	0.000921429	0.00619477	K05658 ATP-binding cassette, subfamily B (MDR/TAP), member 1 [EC:3.6.3.44] | (RefSeq) ABC transporter B family member 11-like (A)
Cluster-11739.1157	0.17	0.59	2.04485	0.0043611	0.0239009	K13430 serine/threonine-protein kinase PBS1 [EC:2.7.11.1] | (RefSeq) serine/threonine-protein kinase PBS1 (A)
Cluster-11739.28769	0.17	0.61	2.04736	0.000866781	0.0058723	K11789 HIV-1 Vpr-binding protein | (RefSeq) DDB1- and CUL4-associated factor homolog 1 (A)
Cluster-11739.44988	0.17	0.635	2.0964	0.000125443	0.00105124	K12309 beta-galactosidase [EC:3.2.1.23] | (RefSeq) beta-galactosidase 2 (A)
Cluster-11739.73922	0.17	0.775	2.35879	0.00535707	0.0285355	K12736 peptidylprolyl isomerase domain and WD repeat-containing protein 1 [EC:5.2.1.8] | (RefSeq) peptidyl-prolyl cis-trans isomerase CYP71-like (A)
Cluster-10856.0	0.17	1.16	2.95563	0.00808452	0.0402009	K01354 oligopeptidase B [EC:3.4.21.83] | (RefSeq) oligopeptidase B (A)
Cluster-11739.16449	0.17	1.535	3.45134	8.22357e-05	0.000720875	RecName: Full=F-box protein At1g78280;
Cluster-9100.0	0.17	1.865	3.69611	0.00161692	0.0101287	K08900 mitochondrial chaperone BCS1 | (RefSeq) AAA-ATPase At3g50940-like (A)
Cluster-11739.3605	0.17	7.145	5.58783	4.38564e-20	2.97711e-18	K03671 thioredoxin 1 | (RefSeq) thioredoxin H-type (A)
Cluster-21080.0	0.17	9.065	5.89369	1.10655e-15	5.40119e-14	K00850 6-phosphofructokinase 1 [EC:2.7.1.11] | (RefSeq) ATP-dependent 6-phosphofructokinase 6-like (A)
Cluster-11739.40920	0.17	0	-6.69698	0.00171167	0.010641	K13430 serine/threonine-protein kinase PBS1 [EC:2.7.11.1] | (RefSeq) serine/threonine-protein kinase PBS1-like (A)
Cluster-11739.14863	0.17	0.48	1.66116	0.0058839	0.0309054	K12164 ubiquitin-like modifier-activating enzyme 5 | (RefSeq) ubiquitin-like modifier-activating enzyme 5 (A)
Cluster-11739.15637	0.17	0.685	2.17876	0.00144724	0.00919604	unnamed protein product [Coffea canephora]
Cluster-11739.50997	0.17	1.495	3.41903	0.00043167	0.00315378	K08726 soluble epoxide hydrolase / lipid-phosphate phosphatase [EC:3.3.2.10 3.1.3.76] | (RefSeq) uncharacterized protein LOC111992415 (A)
Cluster-18225.0	0.17	1.91	3.63588	4.38617e-05	0.00041128	K12874 intron-binding protein aquarius | (RefSeq) LOW QUALITY PROTEIN: intron-binding protein aquarius-like (A)
Cluster-11739.5789	0.17	2.44	4.07727	1.13882e-07	1.98108e-06	K14677 aminoacylase [EC:3.5.1.14] | (RefSeq) uncharacterized protein LOC107892630 (A)
Cluster-11739.56110	0.17	2.875	4.29136	0.003149	0.0180949	K00051 malate dehydrogenase (NADP+) [EC:1.1.1.82] | (RefSeq) malate dehydrogenase [NADP], chloroplastic-like (A)
Cluster-11739.2169	0.17	4.735	4.92929	7.23156e-10	1.85315e-08	K09286 EREBP-like factor | (RefSeq) ethylene-responsive transcription factor TINY-like (A)
Cluster-12089.0	0.17	5.885	5.23614	0.000357746	0.00266627	--
Cluster-11739.65161	0.17	6.715	5.44523	4.52893e-37	8.07357e-35	K19619 tyrosyl-DNA phosphodiesterase 2 [EC:3.1.4.-] | (RefSeq) uncharacterized LOC102625567 (A)
Cluster-11739.40768	0.17	7.005	5.55681	6.82107e-06	7.91826e-05	K00574 cyclopropane-fatty-acyl-phospholipid synthase [EC:2.1.1.79] | (RefSeq) uncharacterized LOC107864246 (A)
Cluster-11739.66779	0.175	0.51	1.71721	0.00930005	0.0451581	RecName: Full=Probable transcriptional regulatory protein At2g25830;
Cluster-11739.76235	0.175	0.84	2.46661	0.00552142	0.029269	K05391 cyclic nucleotide gated channel, plant | (RefSeq) putative cyclic nucleotide-gated ion channel 15 (A)
Cluster-11739.75577	0.175	0.9	2.5619	0.003618	0.0204029	K23541 Ca2+/H+ antiporter, TMEM165/GDT1 family | (RefSeq) pentatricopeptide repeat-containing protein At4g21065-like (A)
Cluster-11739.60311	0.175	1.22	2.941	0.000920079	0.00618772	K06630 14-3-3 protein epsilon | (RefSeq) 14-3-3-like protein C (A)
Cluster-11739.29578	0.175	1.265	3.00388	0.000456709	0.00331506	K15289 solute carrier family 35, member F5 | (RefSeq) thiamine-repressible mitochondrial transport protein THI74 isoform X1 (A)
Cluster-11739.56386	0.175	1.255	3.031	0.00651243	0.0335928	--
Cluster-11739.29639	0.175	1.85	3.60396	3.86629e-08	7.32321e-07	--
Cluster-16413.0	0.175	2.835	4.21347	0.00278542	0.0162702	K08869 aarF domain-containing kinase | (RefSeq) predicted protein (A)
Cluster-11739.83222	0.175	2.865	4.3283	6.13575e-05	0.000555597	K13447 respiratory burst oxidase [EC:1.6.3.- 1.11.1.-] | (RefSeq) LOW QUALITY PROTEIN: respiratory burst oxidase homolog protein C (A)
Cluster-11739.48217	0.175	4.995	5.04871	4.59554e-28	5.20507e-26	K15920 xylan 1,4-beta-xylosidase [EC:3.2.1.37] | (RefSeq) beta-xylosidase/alpha-L-arabinofuranosidase 2-like (A)
Cluster-11739.14966	0.175	1.075	2.75739	0.0019128	0.0117394	K10268 F-box and leucine-rich repeat protein 2/20 | (RefSeq) F-box protein SKIP17 (A)
Cluster-11739.73747	0.175	2.965	4.21734	1.16854e-06	1.62891e-05	K23806 alpha-guaiene 2-oxidase | (RefSeq) CYP71BE5; premnaspirodiene oxygenase-like (A)
Cluster-11739.3536	0.18	0.94	2.62296	0.00171094	0.0106386	K04123 ent-kaurenoic acid hydroxylase [EC:1.14.13.79] | (RefSeq) ent-kaurenoic acid oxidase 1-like (A)
Cluster-11739.33202	0.18	0.995	2.64669	0.00111105	0.00729964	unnamed protein product [Coffea canephora]
Cluster-11739.65134	0.18	1.045	2.7345	0.000180192	0.00144941	K01757 strictosidine synthase [EC:4.3.3.2] | (RefSeq) protein STRICTOSIDINE SYNTHASE-LIKE 12 (A)
Cluster-11739.9756	0.18	1.06	2.75291	7.87316e-06	9.01704e-05	K06990 MEMO1 family protein | (RefSeq) protein MEMO1 homolog (A)
Cluster-11739.20040	0.18	1.205	2.90521	2.30668e-05	0.00023249	K18693 diacylglycerol diphosphate phosphatase / phosphatidate phosphatase [EC:3.1.3.81 3.1.3.4] | (RefSeq) lipid phosphate phosphatase 2 (A)
Cluster-11739.29499	0.18	1.44	3.18987	2.45306e-07	3.95357e-06	K12874 intron-binding protein aquarius | (RefSeq) LOW QUALITY PROTEIN: intron-binding protein aquarius-like (A)
Cluster-20590.0	0.18	1.62	3.37012	2.51415e-05	0.000250811	K13420 LRR receptor-like serine/threonine-protein kinase FLS2 [EC:2.7.11.1] | (RefSeq) LRR receptor-like serine/threonine-protein kinase FLS2 (A)
Cluster-26807.0	0.18	2.345	3.9021	3.20578e-06	4.03277e-05	K20855 beta-1,3-galactosyltransferase 1/2/3/4/5/7/8 [EC:2.4.1.-] | (RefSeq) probable beta-1,3-galactosyltransferase 2 (A)
Cluster-11739.65537	0.18	3.09	4.24035	1.4197e-07	2.41869e-06	--
Cluster-11739.89009	0.18	4.295	4.79217	4.05354e-25	3.86513e-23	K12829 splicing factor 3B subunit 2 | (RefSeq) splicing factor 3B subunit 2-like (A)
Cluster-11739.62492	0.18	5.24	5.02087	0.000119349	0.00100564	K13260 isoflavone/4'-methoxyisoflavone 2'-hydroxylase [EC:1.14.14.90 1.14.14.89] | (RefSeq) cytochrome P450 81E8-like (A)
Cluster-11739.7031	0.18	5.75	5.1805	7.31284e-09	1.58811e-07	K00799 glutathione S-transferase [EC:2.5.1.18] | (RefSeq) probable glutathione S-transferase parA (A)
Cluster-11739.50393	0.18	46.28	8.17543	0.000151962	0.00124629	K17506 protein phosphatase 1L [EC:3.1.3.16] | (RefSeq) probable protein phosphatase 2C 25 (A)
Cluster-11739.53784	0.185	0.735	2.23044	0.00932587	0.0452513	unnamed protein product [Coffea canephora]
Cluster-11739.25148	0.185	1.275	2.94613	0.00409175	0.0226631	K14638 solute carrier family 15 (peptide/histidine transporter), member 3/4 | (RefSeq) protein NRT1/ PTR FAMILY 1.2 (A)
Cluster-4484.0	0.185	1.33	3.03079	0.00186743	0.0115012	--
Cluster-11739.82943	0.185	1.42	3.0506	0.000655545	0.00457683	K10869 RAD51-like protein 1 | (RefSeq) DNA repair protein RAD51 homolog 2 isoform X1 (A)
Cluster-24730.0	0.185	1.29	3.14073	0.00392877	0.0219203	K23260 scopoletin glucosyltransferase [EC:2.4.1.128] | (RefSeq) scopoletin glucosyltransferase (A)
Cluster-25925.0	0.185	1.915	3.60275	0.000523304	0.00374453	K10529 alpha-dioxygenase [EC:1.-.-.-] | (RefSeq) alpha-dioxygenase 1-like (A)
Cluster-9084.0	0.185	2.165	3.71645	6.12714e-09	1.3521e-07	unnamed protein product [Coffea canephora]
Cluster-11739.28264	0.185	7.635	5.60674	3.75774e-06	4.65288e-05	K03860 phosphatidylinositol glycan, class Q | (RefSeq) N-acetylglucosaminyl-phosphatidylinositol biosynthetic protein gpi1-like (A)
Cluster-16296.0	0.185	9.295	5.86548	2.90847e-19	1.84409e-17	K09866 aquaporin-4 | (RefSeq) probable aquaporin TIP3-1 (A)
Cluster-22575.0	0.19	1.23	2.97057	0.000154599	0.0012659	K15340 DNA cross-link repair 1A protein | (RefSeq) 5' exonuclease Apollo isoform X1 (A)
Cluster-11739.50354	0.19	1.29	2.99138	0.010044	0.0481023	K10752 histone-binding protein RBBP4 | (RefSeq) WD-40 repeat-containing protein MSI4 (A)
Cluster-21121.1	0.19	1.515	3.20453	0.00126093	0.00816377	PREDICTED: uncharacterized protein LOC109241614 [Nicotiana attenuata]
Cluster-11739.1849	0.19	2.525	4.00024	6.5959e-06	7.67542e-05	K20606 mitogen-activated protein kinase kinase kinase ANP1 [EC:2.7.11.25] | (RefSeq) receptor-like serine/threonine-protein kinase SD1-7 isoform X1 (A)
Cluster-15667.1	0.19	3.34	4.33632	0.000212606	0.00167749	unnamed protein product [Coffea canephora]
Cluster-11739.61772	0.19	3.97	4.54371	8.81678e-09	1.88937e-07	K13066 caffeic acid 3-O-methyltransferase [EC:2.1.1.68] | (RefSeq) caffeic acid 3-O-methyltransferase-like isoform X1 (A)
Cluster-11739.2802	0.19	3.99	4.54601	1.43031e-05	0.000152641	RecName: Full=Low-temperature-induced 65 kDa protein; AltName: Full=Desiccation-responsive protein 29B;
Cluster-11739.87548	0.19	4.34	4.70607	1.87652e-13	7.40281e-12	K13496 UDP-glucosyl transferase 73C [EC:2.4.1.-] | (RefSeq) scopoletin glucosyltransferase (A)
Cluster-11739.24991	0.19	4.655	4.92233	0.000933178	0.00626486	--
Cluster-11739.43483	0.19	4.75	4.9346	0.000980043	0.00654022	K01373 cathepsin F [EC:3.4.22.41] | (RefSeq) cysteine proteinase RD19a (A)
Cluster-10226.2	0.19	4.69	4.968	1.11747e-06	1.56553e-05	putative transposase, Tnp1/En/Spm-like protein [Helianthus annuus]
Cluster-11739.60484	0.19	6.115	5.35155	1.11347e-05	0.000122221	K00891 shikimate kinase [EC:2.7.1.71] | (RefSeq) hypothetical protein (A)
Cluster-11739.88259	0.19	7.955	5.60382	1.13456e-13	4.61033e-12	K01757 strictosidine synthase [EC:4.3.3.2] | (RefSeq) protein STRICTOSIDINE SYNTHASE-LIKE 12-like (A)
Cluster-11739.77469	0.195	0.905	2.35745	0.000852251	0.00578661	K08853 AP2-associated kinase [EC:2.7.11.1] | (RefSeq) probable serine/threonine-protein kinase DDB_G0276461 (A)
Cluster-25286.0	0.195	0.925	2.45297	0.00231363	0.0138674	K08900 mitochondrial chaperone BCS1 | (RefSeq) protein HYPER-SENSITIVITY-RELATED 4 (A)
Cluster-11739.26319	0.195	1	2.52196	0.0043326	0.0237786	K11498 centromeric protein E | (RefSeq) kinesin-like protein KIN-7M, chloroplastic (A)
Cluster-11739.19488	0.195	1.055	2.61459	0.00312155	0.0179623	OSJNBa0083D01.9 [Oryza sativa Japonica Group]
Cluster-1302.0	0.195	1.065	2.66551	0.00363847	0.0205033	RecName: Full=Low-temperature-induced 65 kDa protein; AltName: Full=Desiccation-responsive protein 29B;
Cluster-11739.65561	0.195	1.295	2.94504	0.00461268	0.0250941	--
Cluster-22522.0	0.195	1.58	3.18005	0.00268416	0.0157912	K20716 mitogen-activated protein kinase kinase kinase 17/18 | (RefSeq) mitogen-activated protein kinase kinase kinase A-like (A)
Cluster-8297.0	0.195	1.955	3.52501	0.0018175	0.0112274	--
Cluster-11739.49097	0.195	2.975	4.15098	4.94111e-08	9.17536e-07	K01913 acetate---CoA ligase [EC:6.2.1.1] | (RefSeq) acetate/butyrate--CoA ligase AAE7, peroxisomal isoform X1 (A)
Cluster-11739.77891	0.195	2.99	4.16153	0.00418281	0.0230801	K13258 2-hydroxyisoflavanone dehydratase [EC:4.2.1.105] | (RefSeq) 2-hydroxyisoflavanone dehydratase (A)
Cluster-11748.0	0.195	4.32	4.69044	8.24014e-06	9.38665e-05	PREDICTED: uncharacterized protein LOC103341796 [Prunus mume]
Cluster-11739.27182	0.195	7.525	5.43774	3.61251e-27	3.93931e-25	K00423 L-ascorbate oxidase [EC:1.10.3.3] | (RefSeq) L-ascorbate oxidase-like (A)
Cluster-11739.41952	0.2	0.725	2.05411	0.00661769	0.0340576	unnamed protein product [Coffea canephora]
Cluster-735.0	0.2	0.805	2.23549	0.00233999	0.0140076	K05387 glutamate receptor, ionotropic, plant | (RefSeq) glutamate receptor 2.1-like (A)
Cluster-11739.10115	0.2	0.89	2.32733	0.00883928	0.0432588	PREDICTED: putative S-adenosyl-L-methionine-dependent methyltransferase MAV_4873 [Prunus mume]
Cluster-11739.5075	0.2	0.87	2.34197	0.00140649	0.00897699	PREDICTED: uncharacterized protein LOC109216072 [Nicotiana attenuata]
Cluster-11739.2956	0.2	0.9	2.36068	0.00696682	0.0355875	K11323 histone arginine demethylase JMJD6 [EC:1.14.11.-] | (RefSeq) Clavaminate synthase-like protein (A)
Cluster-11739.44816	0.2	1.08	2.64601	8.5805e-05	0.000749173	K01409 N6-L-threonylcarbamoyladenine synthase [EC:2.3.1.234] | (RefSeq) probable tRNA N6-adenosine threonylcarbamoyltransferase (A)
Cluster-11739.64151	0.2	1.15	2.67651	0.000216302	0.00170311	K14497 protein phosphatase 2C [EC:3.1.3.16] | (RefSeq) probable protein phosphatase 2C 8 (A)
Cluster-16286.0	0.2	1.235	2.85269	0.000476911	0.00344625	--
Cluster-11739.73583	0.2	1.495	3.05359	0.00618048	0.0322074	hypothetical protein CQW23_25894 [Capsicum baccatum]
Cluster-27311.0	0.2	1.76	3.26575	0.000123228	0.00103478	K13179 ATP-dependent RNA helicase DDX18/HAS1 [EC:3.6.4.13] | (RefSeq) DEAD-box ATP-dependent RNA helicase 51 (A)
Cluster-2982.0	0.2	1.845	3.41589	0.000404894	0.00297619	K23618 acyl-activating enzyme 11/12 [EC:6.2.1.2 6.2.1.-] | (RefSeq) butyrate--CoA ligase AAE11, peroxisomal-like (A)
Cluster-11739.77707	0.2	2.18	3.6574	6.17825e-11	1.84007e-09	--
Cluster-11739.2277	0.2	2.375	3.75481	2.33353e-05	0.000234863	K11593 eukaryotic translation initiation factor 2C | (RefSeq) protein argonaute 1A-like (A)
Cluster-11739.18162	0.2	2.78	3.99615	0.00781567	0.0391305	unnamed protein product [Coffea canephora]
Cluster-18375.0	0.2	3.43	4.30803	0.005784	0.0304613	K00036 glucose-6-phosphate 1-dehydrogenase [EC:1.1.1.49 1.1.1.363] | (RefSeq) glucose-6-phosphate 1-dehydrogenase, chloroplastic-like (A)
Cluster-11739.16689	0.205	0.805	2.23209	0.0102349	0.0488753	PREDICTED: uncharacterized protein LOC108979995 isoform X5 [Juglans regia]
Cluster-11739.88926	0.205	2.685	3.87445	9.1194e-05	0.000792401	K14209 solute carrier family 36 (proton-coupled amino acid transporter) | (RefSeq) amino acid transporter ANTL2-like isoform X1 (A)
Cluster-11739.46019	0.205	3.12	4.09482	0.00753313	0.0380099	K16075 magnesium transporter | (RefSeq) magnesium transporter MRS2-I-like isoform X1 (A)
Cluster-11739.78865	0.205	7.07	5.33412	7.58965e-06	8.72647e-05	K08495 golgi SNAP receptor complex member 1 | (RefSeq) hypothetical protein (A)
Cluster-11739.21420	0.205	9.275	5.7325	2.52035e-12	8.83227e-11	K13420 LRR receptor-like serine/threonine-protein kinase FLS2 [EC:2.7.11.1] | (RefSeq) LRR receptor-like serine/threonine-protein kinase FLS2 (A)
Cluster-11739.15314	0.205	22.615	7.04326	9.32061e-13	3.42435e-11	RecName: Full=Defensin-like protein; AltName: Full=Gamma-thionin homolog PPT; Flags: Precursor;
Cluster-11739.9618	0.205	0	-6.82127	0.00102601	0.00680414	unnamed protein product [Coffea canephora]
Cluster-11739.78390	0.205	0.92	2.35737	2.34163e-05	0.000235549	K11671 nuclear factor related to kappa-B-binding protein | (RefSeq) uncharacterized protein LOC111369638 isoform X1 (A)
Cluster-11739.29225	0.205	1.175	2.70092	8.38896e-05	0.000733909	K09122 uncharacterized protein | (RefSeq) uncharacterized protein LOC8057957 (A)
Cluster-11739.38536	0.205	1.22	2.76495	0.000131449	0.00109634	K04043 molecular chaperone DnaK | (RefSeq) heat shock 70 kDa protein, mitochondrial-like (A)
Cluster-11739.27141	0.205	1.33	2.89476	0.0011997	0.00781525	RecName: Full=Transcription factor bHLH149; AltName: Full=ATBS1 interacting factor 4; AltName: Full=Basic helix-loop-helix protein 149; Short=AtbHLH149; Short=bHLH 149; AltName: Full=Transcription factor EN 144; AltName: Full=bHLH transcription factor bHLH149;
Cluster-11739.16606	0.205	1.845	3.36907	4.48855e-09	1.01453e-07	K22377 E3 ubiquitin-protein ligase listerin [EC:2.3.2.27] | (RefSeq) E3 ubiquitin-protein ligase listerin (A)
Cluster-11739.27652	0.205	5.165	4.9015	9.05526e-08	1.60264e-06	K11866 STAM-binding protein [EC:3.4.19.12] | (RefSeq) AMSH-like ubiquitin thioesterase 2 (A)
Cluster-11739.8881	0.205	6.07	5.10887	1.21445e-16	6.3784e-15	K13065 shikimate O-hydroxycinnamoyltransferase [EC:2.3.1.133] | (RefSeq) shikimate O-hydroxycinnamoyltransferase-like isoform X1 (A)
Cluster-11739.89389	0.21	0.975	2.40955	0.00231412	0.0138689	K13412 calcium-dependent protein kinase [EC:2.7.11.1] | (RefSeq) calcium-dependent protein kinase 18-like (A)
Cluster-11739.54812	0.21	1.23	2.73188	0.00420773	0.0231989	K07513 acetyl-CoA acyltransferase 1 [EC:2.3.1.16] | (RefSeq) 3-ketoacyl-CoA thiolase 2, peroxisomal-like (A)
Cluster-11739.3005	0.21	3.915	4.44079	6.40621e-09	1.40863e-07	K20716 mitogen-activated protein kinase kinase kinase 17/18 | (RefSeq) mitogen-activated protein kinase kinase kinase A-like (A)
Cluster-11739.3696	0.21	4.36	4.595	0.0014254	0.00907881	K00924 kinase [EC:2.7.1.-] | (RefSeq) hypothetical protein (A)
Cluster-11739.62304	0.21	0.915	2.36406	0.00193946	0.0118806	K09597 signal peptide peptidase-like 2B [EC:3.4.23.-] | (RefSeq) signal peptide peptidase-like 2 (A)
Cluster-11739.19240	0.21	0.98	2.41891	0.00190887	0.0117188	hypothetical protein TorRG33x02_206630 [Trema orientalis]
Cluster-24291.2	0.21	1.5	3.05682	0.000802543	0.00548605	ribosomal protein L2 (plastid) [Plukenetia volubilis]
Cluster-11739.89558	0.21	2.515	3.78867	1.64591e-16	8.564e-15	--
Cluster-11739.2566	0.21	3.4	4.20502	1.11946e-13	4.55352e-12	K00521 ferric-chelate reductase [EC:1.16.1.7] | (RefSeq) ferric reduction oxidase 7, chloroplastic (A)
Cluster-11739.11607	0.215	0.88	2.20648	0.00659078	0.0339362	K08819 cyclin-dependent kinase 12/13 [EC:2.7.11.22 2.7.11.23] | (RefSeq) cyclin-dependent kinase C-1-like (A)
Cluster-11739.37441	0.215	2.22	3.52663	3.97517e-17	2.18092e-15	K01184 polygalacturonase [EC:3.2.1.15] | (RefSeq) polygalacturonase (A)
Cluster-2554.0	0.215	2.945	3.99406	4.68784e-05	0.000436637	--
Cluster-18914.0	0.215	3.12	4.05798	0.00804194	0.0400158	K00430 peroxidase [EC:1.11.1.7] | (RefSeq) peroxidase 47-like (A)
Cluster-21774.0	0.215	3.165	4.07458	2.3517e-06	3.04943e-05	K23947 2-oxoglutarate-dependent dioxygenase [EC:1.14.11.-] | (RefSeq) 2-oxoglutarate-dependent dioxygenase DAO-like (A)
Cluster-11739.13978	0.215	3.8	4.33105	1.61258e-08	3.2993e-07	K00454 lipoxygenase [EC:1.13.11.12] | (RefSeq) linoleate 13S-lipoxygenase 3-1, chloroplastic (A)
Cluster-16105.0	0.215	9.55	5.65864	1.85558e-09	4.44919e-08	RecName: Full=Pathogenesis-related protein STH-21;
Cluster-11739.12762	0.215	22.135	6.98623	3.14461e-33	4.66023e-31	K05277 anthocyanidin synthase [EC:1.14.20.4] | (RefSeq) leucoanthocyanidin dioxygenase (A)
Cluster-11739.67351	0.215	0.69	1.90723	0.00635199	0.0329351	K18151 ureidoglycolate amidohydrolase [EC:3.5.1.116] | (RefSeq) ureidoglycolate hydrolase isoform X1 (A)
Cluster-11739.29944	0.215	2.255	3.59461	1.03056e-10	2.98126e-09	K04345 protein kinase A [EC:2.7.11.11] | (RefSeq) predicted protein (A)
Cluster-11739.52954	0.215	3.66	4.30984	2.63061e-08	5.16234e-07	K09184 GATA-binding protein, other eukaryote | (RefSeq) GATA transcription factor 8 (A)
Cluster-11739.50591	0.215	8.39	5.47751	5.40835e-26	5.4708e-24	K10999 cellulose synthase A [EC:2.4.1.12] | (RefSeq) cellulose synthase A catalytic subunit 4 [UDP-forming]-like (A)
Cluster-11739.19660	0.22	0.7	1.85469	0.0046418	0.0252235	K12878 THO complex subunit 1 | (RefSeq) THO complex subunit 1 (A)
Cluster-11739.43490	0.22	0.995	2.376	0.00642663	0.0332395	K01426 amidase [EC:3.5.1.4] | (RefSeq) amidase 1 (A)
Cluster-11739.39950	0.22	2.73	3.85886	1.30474e-05	0.000140522	K00026 malate dehydrogenase [EC:1.1.1.37] | (RefSeq) malate dehydrogenase, glyoxysomal (A)
Cluster-16087.0	0.22	19.995	6.79156	4.61288e-14	1.93785e-12	K11855 ubiquitin carboxyl-terminal hydrolase 36/42 [EC:3.4.19.12] | (RefSeq) ubiquitin carboxyl-terminal hydrolase 36 (A)
Cluster-11739.50885	0.22	137.765	9.44873	3.87994e-76	2.29446e-73	K03064 26S proteasome regulatory subunit T4 | (RefSeq) 26S proteasome regulatory subunit 10B homolog A-like (A)
Cluster-17147.0	0.225	3.525	4.20115	1.34843e-08	2.80362e-07	K13513 lysocardiolipin and lysophospholipid acyltransferase [EC:2.3.1.- 2.3.1.51] | (RefSeq) probable 1-acyl-sn-glycerol-3-phosphate acyltransferase 4 (A)
Cluster-11739.47435	0.225	6.33	4.98289	5.3192e-10	1.38914e-08	K20547 basic endochitinase B [EC:3.2.1.14] | (RefSeq) basic endochitinase-like (A)
Cluster-11739.57412	0.225	6.4	5.02867	2.80851e-14	1.20621e-12	K09264 MADS-box transcription factor, plant | (RefSeq) SEP1; developmental protein SEPALLATA 1 (A)
Cluster-11739.20653	0.225	1.12	2.46583	0.00625386	0.0325099	unnamed protein product [Coffea canephora]
Cluster-11739.49150	0.225	1.985	3.38743	1.13877e-06	1.59283e-05	K20547 basic endochitinase B [EC:3.2.1.14] | (RefSeq) chitinase 9 (A)
Cluster-27243.3	0.225	3.47	4.01518	0.00909014	0.0442961	K09422 transcription factor MYB, plant | (RefSeq) transcription factor RAX2-like (A)
Cluster-20656.0	0.225	3.665	4.21846	3.97597e-10	1.06087e-08	K19861 benzyl alcohol O-benzoyltransferase [EC:2.3.1.196 2.3.1.232] | (RefSeq) methanol O-anthraniloyltransferase (A)
Cluster-11594.2	0.225	7.285	5.21005	1.72013e-09	4.14926e-08	RecName: Full=Protein PHYTOCHROME KINASE SUBSTRATE 1;
Cluster-11739.15696	0.225	16.17	6.37273	0.00348554	0.0197501	K09286 EREBP-like factor | (RefSeq) ethylene-responsive transcription factor 5-like (A)
Cluster-11739.30933	0.23	0.98	2.31188	0.00787178	0.0393346	K13161 heterogeneous nuclear ribonucleoprotein R | (RefSeq) heterogeneous nuclear ribonucleoprotein Q-like (A)
Cluster-11739.26217	0.23	1.15	2.49472	0.00982449	0.0472494	K04773 protease IV [EC:3.4.21.-] | (RefSeq) serine protease SPPA, chloroplastic isoform X1 (A)
Cluster-5137.0	0.23	1.5	2.91403	0.00456803	0.0248864	K21483 salicylate 1-O-methyltransferase [EC:2.1.1.274] | (RefSeq) salicylate carboxymethyltransferase-like (A)
Cluster-11739.37847	0.23	1.66	3.03424	9.62971e-09	2.05072e-07	K11155 diacylglycerol O-acyltransferase 1 [EC:2.3.1.20 2.3.1.75 2.3.1.76] | (RefSeq) diacylglycerol O-acyltransferase 1-like isoform X1 (A)
Cluster-11739.59880	0.23	1.55	3.13702	0.00187054	0.0115157	blue copper protein [Jatropha curcas]
Cluster-14063.0	0.23	1.815	3.16616	0.00173158	0.0107517	K06324 spore coat protein A, manganese oxidase [EC:1.16.3.3] | (RefSeq) uncharacterized protein LOC107409543 (A)
Cluster-19099.0	0.23	2.215	3.4693	2.99953e-12	1.04165e-10	K16224 senescence-induced receptor-like serine/threonine-protein kinase | (RefSeq) senescence-induced receptor-like serine/threonine-protein kinase (A)
Cluster-11739.56710	0.23	4.385	4.43339	1.68656e-12	6.01315e-11	unnamed protein product [Coffea canephora]
Cluster-11739.32618	0.23	0	-7.30914	0.000128193	0.00107209	K14297 nuclear pore complex protein Nup98-Nup96 | (RefSeq) zinc finger, C3HC4 type (RING finger) protein (A)
Cluster-11739.56210	0.23	0.98	2.28008	0.00280469	0.0163688	K14771 U3 small nucleolar RNA-associated protein 19 | (RefSeq) nucleolar complex protein 4 homolog (A)
Cluster-11739.90375	0.23	3.565	4.13341	0.0035822	0.0202326	K05765 cofilin | (RefSeq) actin-depolymerizing factor (A)
Cluster-11739.33660	0.235	0	-6.72782	0.00150865	0.00952813	K20780 mediator of DNA damage checkpoint protein 1 | (RefSeq) uncharacterized protein LOC104228553 (A)
Cluster-11739.33239	0.235	0.855	2.04497	0.0031	0.0178484	K09667 protein O-GlcNAc transferase [EC:2.4.1.255] | (RefSeq) probable UDP-N-acetylglucosamine--peptide N-acetylglucosaminyltransferase SEC (A)
Cluster-11739.8600	0.235	1.5	2.92581	0.00404277	0.0224565	K13356 alcohol-forming fatty acyl-CoA reductase [EC:1.2.1.84] | (RefSeq) fatty acyl-CoA reductase 2-like (A)
Cluster-11739.29671	0.235	1.7	3.02386	0.00584248	0.0307066	K23871 putative pectin methylesterase [EC:2.1.1.-] | (RefSeq) uncharacterized protein At3g49720-like (A)
Cluster-11739.11635	0.235	2.26	3.43562	0.000662131	0.00461548	K01057 6-phosphogluconolactonase [EC:3.1.1.31] | (RefSeq) probable 6-phosphogluconolactonase 4, chloroplastic (A)
Cluster-11739.53874	0.235	2.38	3.55666	1.60143e-07	2.69249e-06	K07277 outer membrane protein insertion porin family | (RefSeq) outer envelope protein 80, chloroplastic-like (A)
Cluster-11739.76591	0.235	4.01	4.33618	0.00343505	0.0195018	unnamed protein product [Coffea canephora]
Cluster-11739.1275	0.235	22.03	6.86362	2.72364e-34	4.2732e-32	K01183 chitinase [EC:3.2.1.14] | (RefSeq) endochitinase EP3-like (A)
Cluster-11739.84400	0.235	1.07	2.35076	0.00500165	0.0269056	--
Cluster-11739.87621	0.24	0	-6.88187	0.000790786	0.00541531	K18758 DIS3-like exonuclease 2 [EC:3.1.13.-] | (RefSeq) DIS3-like exonuclease 2 (A)
Cluster-1561.0	0.24	0	-6.69698	0.00171167	0.010641	K07018 uncharacterized protein | (RefSeq) uncharacterized protein LOC103940752 (A)
Cluster-11739.48071	0.24	1.04	2.28232	0.00328595	0.0187731	K01613 phosphatidylserine decarboxylase [EC:4.1.1.65] | (RefSeq) phosphatidylserine decarboxylase proenzyme 3-like (A)
Cluster-11739.57550	0.24	1.105	2.38407	0.0023059	0.0138277	unnamed protein product [Coffea canephora]
[truncated: 7,566 more rows]

## Sheet: Supplementary Table 3
Supplementary table 3. List of KEGG pathways in which the differentially expressed genes between C. roseus CMCs and DDCs were enriched.
KEGG pathway	ko_id	Cluter_frequency	Genome_frequency	P-value	Corrected_P-value	KEGG Orthology
Biosynthesis of secondary metabolites	ko01110	1008 out of 3708 27.1844660194175%	8194 out of 36720 22.3148148148148%	0	0	K00001+K00001+K00002+K00002+K00002+K00003+K00006+K00010+K00010+K00021+K00025+K00025+K00026+K00026+K00026+K00026+K00026+K00026+K00026+K00036+K00036+K00036+K00053+K00058+K00058+K00058+K00059+K00067+K00083+K00083+K00083+K00083+K00083+K00083+K00083+K00083+K00083+K00083+K00083+K00083+K00083+K00083+K00083+K00083+K00083+K00083+K00083+K00083+K00083+K00083+K00083+K00083+K00083+K00083+K00083+K00083+K00083+…
Phenylpropanoid biosynthesis	ko00940	174 out of 3708 4.69255663430421%	837 out of 36720 2.27941176470588%	0	0	K00083+K00083+K00083+K00083+K00083+K00083+K00083+K00083+K00083+K00083+K00083+K00083+K00083+K00083+K00083+K00083+K00083+K00083+K00083+K00083+K00083+K00083+K00083+K00083+K00083+K00083+K00083+K00083+K00083+K00083+K00083+K00083+K00083+K00083+K00083+K00083+K00083+K00083+K00083+K00083+K00430+K00430+K00430+K00430+K00430+K00430+K00430+K00430+K00430+K00430+K00430+K00430+K00430+K00430+K00430+K00430+K00430+…
MAPK signaling pathway - plant	ko04016	235 out of 3708 6.33764832793959%	1549 out of 36720 4.21840958605665%	1.52205e-10	2.08521e-08	K00940+K00940+K00940+K02183+K02183+K02183+K03781+K03781+K03781+K03781+K13413+K13413+K13413+K13413+K13413+K13413+K13413+K13413+K13416+K13416+K13416+K13416+K13416+K13416+K13416+K13416+K13416+K13416+K13416+K13416+K13416+K13416+K13416+K13416+K13416+K13416+K13416+K13416+K13416+K13416+K13416+K13420+K13420+K13420+K13420+K13420+K13420+K13420+K13420+K13420+K13420+K13420+K13420+K13420+K13420+K13420+K13420+…
Plant hormone signal transduction	ko04075	245 out of 3708 6.60733549083064%	1646 out of 36720 4.48257080610022%	3.07933e-10	4.21869e-08	K12126+K12126+K12126+K13413+K13413+K13413+K13413+K13413+K13413+K13413+K13413+K13415+K13415+K13415+K13415+K13415+K13415+K13415+K13415+K13415+K13415+K13415+K13415+K13415+K13415+K13415+K13415+K13415+K13415+K13415+K13415+K13415+K13415+K13415+K13415+K13415+K13415+K13415+K13416+K13416+K13416+K13416+K13416+K13416+K13416+K13416+K13416+K13416+K13416+K13416+K13416+K13416+K13416+K13416+K13416+K13416+K13416+…
Photosynthesis - antenna proteins	ko00196	21 out of 3708 0.566343042071197%	52 out of 36720 0.14161220043573%	9.9403e-09	1.36182e-06	K08907+K08908+K08908+K08908+K08908+K08908+K08908+K08909+K08909+K08910+K08910+K08912+K08912+K08913+K08914+K08915+K08915+K08916+K08916+K08917+K14172
Isoflavonoid biosynthesis	ko00943	32 out of 3708 0.862998921251348%	109 out of 36720 0.296840958605665%	1.799e-08	2.46463e-06	K13258+K13258+K13258+K13258+K13258+K13258+K13260+K13260+K13260+K13260+K13260+K13260+K13260+K13260+K13260+K13260+K13260+K13260+K13260+K13260+K13260+K13260+K13260+K13260+K13260+K13260+K13262+K13265+K13265+K13265+K13265+K13266
alpha-Linolenic acid metabolism	ko00592	56 out of 3708 1.51024811218986%	256 out of 36720 0.697167755991285%	2.13988e-08	2.93164e-06	K00224+K00224+K00224+K00232+K00232+K00232+K00232+K00232+K00232+K00454+K00454+K00454+K00454+K00454+K00454+K00454+K00454+K00454+K00454+K01047+K01047+K01723+K01723+K01723+K05894+K05894+K05894+K07513+K07513+K07513+K07513+K07513+K07513+K08241+K08241+K08241+K08241+K08241+K08241+K08241+K10525+K10525+K10526+K10526+K10526+K10527+K10528+K10529+K14674+K14674+K16818+K16818+K16818+K18857+K18857+K22389
Stilbenoid, diarylheptanoid and gingerol biosynthesis	ko00945	40 out of 3708 1.07874865156419%	156 out of 36720 0.42483660130719%	2.30835e-08	3.16244e-06	K00487+K00588+K00588+K00588+K00588+K09754+K09754+K09754+K09754+K09754+K09754+K09754+K09754+K13065+K13065+K13065+K13065+K13065+K13065+K13065+K13065+K13065+K13065+K13065+K13065+K13065+K13065+K13065+K13065+K13065+K13065+K13065+K13065+K16040+K16040+K16040+K16040+K16040+K16040+K16040
Plant-pathogen interaction	ko04626	356 out of 3708 9.60086299892125%	2682 out of 36720 7.30392156862745%	2.80605e-08	3.84429e-06	K01373+K01373+K01373+K02183+K02183+K02183+K02358+K04079+K04079+K04079+K04368+K05391+K05391+K05391+K05391+K05391+K05391+K05391+K05391+K05391+K05391+K05391+K05391+K05391+K05391+K05391+K05391+K05391+K05391+K05391+K05391+K05391+K05391+K05391+K05391+K09487+K09487+K09487+K13412+K13412+K13412+K13412+K13412+K13412+K13412+K13412+K13412+K13412+K13412+K13412+K13412+K13412+K13412+K13413+K13413+K13413+K13413+…
ABC transporters	ko02010	102 out of 3708 2.75080906148867%	642 out of 36720 1.7483660130719%	2.83775e-06	0.000388772	K02045+K05641+K05641+K05643+K05643+K05655+K05657+K05658+K05658+K05658+K05658+K05658+K05658+K05658+K05658+K05658+K05658+K05658+K05658+K05658+K05658+K05658+K05658+K05658+K05658+K05658+K05658+K05658+K05658+K05658+K05658+K05658+K05658+K05663+K05665+K05665+K05665+K05665+K05665+K05665+K05665+K05665+K05666+K05666+K05681+K05681+K05681+K05681+K05681+K05681+K05681+K05681+K05681+K05681+K05681+K05681+K05681+…
Benzoxazinoid biosynthesis	ko00402	19 out of 3708 0.512405609492988%	60 out of 36720 0.163398692810458%	3.94816e-06	0.000540898	K13229+K13229+K13229+K13229+K13229+K13229+K13229+K13229+K13229+K13229+K13229+K13229+K13229+K13229+K13229+K13229+K13229+K13229+K13229
Linoleic acid metabolism	ko00591	25 out of 3708 0.674217907227616%	104 out of 36720 0.28322440087146%	3.06912e-05	0.0042047	K00454+K00454+K00454+K00454+K00454+K00454+K00454+K00454+K00454+K00454+K01047+K01047+K07409+K07418+K07418+K14674+K14674+K15718+K15718+K15718+K15718+K15718+K15718+K15718+K15718
Metabolic pathways	ko01100	1706 out of 3708 46.0086299892125%	15784 out of 36720 42.9847494553377%	4.86802e-05	0.00666919	K00001+K00001+K00002+K00002+K00002+K00003+K00008+K00008+K00008+K00010+K00010+K00020+K00020+K00020+K00021+K00025+K00025+K00026+K00026+K00026+K00026+K00026+K00026+K00026+K00028+K00028+K00029+K00029+K00029+K00029+K00036+K00036+K00036+K00051+K00053+K00058+K00058+K00058+K00059+K00067+K00074+K00078+K00078+K00079+K00083+K00083+K00083+K00083+K00083+K00083+K00083+K00083+K00083+K00083+K00083+K00083+K00083+…
Photosynthesis	ko00195	39 out of 3708 1.05177993527508%	205 out of 36720 0.558278867102396%	8.00191e-05	0.0109626	K02108+K02109+K02113+K02113+K02115+K02636+K02638+K02639+K02639+K02639+K02639+K02641+K02692+K02693+K02694+K02694+K02695+K02698+K02699+K02701+K02703+K02704+K02704+K02705+K02716+K02716+K02717+K02717+K02717+K02721+K02723+K03541+K08901+K08901+K08901+K08902+K08905+K08906+K14332
Cutin, suberine and wax biosynthesis	ko00073	28 out of 3708 0.75512405609493%	131 out of 36720 0.356753812636166%	0.000101115	0.0138528	K13356+K13356+K13356+K13356+K13356+K15398+K15400+K15400+K15400+K15400+K15402+K15404+K15404+K15404+K15404+K15404+K15404+K15405+K15405+K15405+K15405+K15406+K17991+K20495+K20769+K20769+K20769+K21995
Flavonoid biosynthesis	ko00941	51 out of 3708 1.37540453074434%	296 out of 36720 0.806100217864924%	0.000108239	0.0148288	K00475+K00487+K00588+K00588+K00588+K00588+K00660+K00660+K00660+K01859+K01859+K05277+K05277+K05278+K05278+K05278+K05278+K09754+K09754+K09754+K09754+K09754+K09754+K09754+K09754+K13065+K13065+K13065+K13065+K13065+K13065+K13065+K13065+K13065+K13065+K13065+K13065+K13065+K13065+K13065+K13065+K13065+K13065+K13065+K13065+K13080+K13080+K13082+K13082+K13083+K13083
Sesquiterpenoid and triterpenoid biosynthesis	ko00909	25 out of 3708 0.674217907227616%	140 out of 36720 0.381263616557734%	0.00344114	0.471436	K00511+K14175+K15472+K15472+K15472+K15472+K15472+K15472+K15472+K15472+K15803+K15803+K15803+K15813+K15813+K15813+K15813+K15813+K15813+K15813+K15813+K15813+K15816+K20659+K20659
Selenocompound metabolism	ko00450	23 out of 3708 0.620280474649407%	126 out of 36720 0.343137254901961%	0.00368457	0.504786	K00384+K00384+K00549+K00549+K00549+K00549+K01739+K01739+K01760+K01761+K01874+K01874+K01874+K01874+K01874+K01874+K01874+K08247+K11717+K11717+K11717+K13811+K13811
Carotenoid biosynthesis	ko00906	34 out of 3708 0.916936353829558%	213 out of 36720 0.580065359477124%	0.00494674	0.677703	K00514+K00514+K02291+K02293+K06444+K09835+K09835+K09835+K09838+K09838+K09838+K09838+K09838+K09838+K09838+K09838+K09838+K09838+K09839+K09840+K09840+K09841+K09842+K09842+K09843+K14593+K14595+K15744+K15747+K15747+K15747+K15747+K17911+K17912
Brassinosteroid biosynthesis	ko00905	19 out of 3708 0.512405609492988%	102 out of 36720 0.277777777777778%	0.00626819	0.858741	K09587+K09587+K09587+K09587+K09590+K09590+K09590+K09591+K09591+K12639+K15639+K15639+K15639+K15639+K15639+K15639+K20623+K20623+K20623
Glycerolipid metabolism	ko00561	80 out of 3708 2.15749730312837%	600 out of 36720 1.63398692810458%	0.0062719	0.859251	K00002+K00002+K00002+K00128+K00128+K00128+K00128+K00128+K00128+K00630+K00655+K00655+K00655+K00679+K00679+K00679+K00679+K00679+K00679+K00679+K00679+K00679+K00679+K00679+K00679+K00679+K00679+K00679+K00679+K00901+K00901+K00901+K00901+K00901+K00901+K00901+K01054+K01054+K01054+K03715+K03715+K03715+K03715+K06118+K07407+K07407+K07407+K07407+K07407+K07407+K07407+K09480+K09480+K09480+K11155+K11155+K13508+…
Anthocyanin biosynthesis	ko00942	8 out of 3708 0.215749730312837%	30 out of 36720 0.0816993464052288%	0.00821917	1	K12930+K12938+K12938+K17193+K17193+K21383+K21383+K21383
Taurine and hypotaurine metabolism	ko00430	13 out of 3708 0.35059331175836%	63 out of 36720 0.17156862745098%	0.00933362	1	K01580+K01580+K01580+K01580+K01580+K01580+K01580+K01580+K01580+K01580+K10712+K10712+K18592
Galactose metabolism	ko00052	89 out of 3708 2.40021574973031%	697 out of 36720 1.89814814814815%	0.0126291	1	K00844+K00850+K00850+K00850+K00850+K00850+K00850+K00850+K00850+K00850+K00850+K00850+K00850+K00850+K00963+K01190+K01193+K01193+K01193+K01784+K01835+K01835+K01835+K01835+K01835+K01835+K06617+K06617+K06617+K06617+K06617+K06617+K06617+K06617+K06617+K06617+K06617+K06617+K06617+K06617+K06617+K06617+K06617+K06617+K07407+K07407+K07407+K07407+K07407+K07407+K07407+K12309+K12309+K12309+K12309+K12309+K12309+…
Pentose and glucuronate interconversions	ko00040	89 out of 3708 2.40021574973031%	698 out of 36720 1.90087145969499%	0.0130751	1	K00002+K00002+K00002+K00008+K00008+K00008+K00078+K00078+K00963+K01051+K01051+K01051+K01051+K01051+K01051+K01051+K01051+K01051+K01051+K01051+K01051+K01051+K01051+K01051+K01051+K01051+K01051+K01051+K01051+K01051+K01051+K01051+K01051+K01051+K01051+K01051+K01051+K01051+K01184+K01184+K01184+K01184+K01184+K01184+K01184+K01184+K01184+K01184+K01184+K01184+K01213+K01213+K01213+K01213+K01213+K01213+K01213+…
Carbon fixation in photosynthetic organisms	ko00710	61 out of 3708 1.64509169363538%	454 out of 36720 1.2363834422658%	0.0131581	1	K00025+K00025+K00026+K00026+K00026+K00026+K00026+K00026+K00026+K00028+K00028+K00029+K00029+K00029+K00029+K00051+K00134+K00134+K00134+K00134+K00855+K00927+K00927+K00927+K01100+K01595+K01595+K01595+K01595+K01595+K01601+K01601+K01602+K01602+K01602+K01602+K01623+K01623+K01623+K01623+K01783+K01783+K01803+K01803+K01803+K01807+K03841+K03841+K03841+K03841+K03841+K03841+K03841+K03841+K05298+K05298+K05298+…
beta-Alanine metabolism	ko00410	47 out of 3708 1.26752966558792%	336 out of 36720 0.915032679738562%	0.013862	1	K00128+K00128+K00128+K00128+K00128+K00128+K00140+K00232+K00232+K00232+K00232+K00232+K00232+K00276+K00276+K00276+K01578+K01580+K01580+K01580+K01580+K01580+K01580+K01580+K01580+K01580+K01580+K05605+K05605+K05605+K05605+K05605+K05605+K05605+K05605+K05605+K05605+K05605+K05605+K12259+K14085+K14085+K17839+K17839+K17839+K17839+K17839
Zeatin biosynthesis	ko00908	17 out of 3708 0.458468176914779%	99 out of 36720 0.269607843137255%	0.0203345	1	K00279+K00791+K00791+K10760+K10760+K13493+K13493+K13493+K13493+K13495+K13495+K13496+K13496+K13496+K13496+K13496+K13496
Glutathione metabolism	ko00480	65 out of 3708 1.7529665587918%	500 out of 36720 1.36165577342048%	0.0208663	1	K00036+K00036+K00036+K00432+K00432+K00432+K00432+K00432+K00432+K00432+K00434+K00434+K00434+K00434+K00434+K00434+K00434+K00434+K00797+K00799+K00799+K00799+K00799+K00799+K00799+K00799+K00799+K00799+K00799+K00799+K00799+K00799+K00799+K00799+K00799+K00799+K00799+K00799+K00799+K00799+K00799+K00799+K00799+K01255+K01255+K01255+K01255+K01256+K01256+K01256+K01469+K10807+K10807+K10807+K10807+K10807+K10807+…
Other glycan degradation	ko00511	51 out of 3708 1.37540453074434%	380 out of 36720 1.03485838779956%	0.0221222	1	K01190+K01191+K01191+K01191+K01191+K01191+K01191+K01191+K01191+K01191+K01206+K01206+K01206+K01206+K01206+K01206+K01206+K01206+K01227+K01227+K01444+K12309+K12309+K12309+K12309+K12309+K12309+K12309+K12309+K12309+K12309+K12309+K12309+K12309+K12309+K12309+K12309+K12309+K12309+K12309+K12309+K12309+K12309+K12373+K12373+K15923+K15923+K15923+K15923+K15923+K17108
Porphyrin and chlorophyll metabolism	ko00860	52 out of 3708 1.40237324703344%	390 out of 36720 1.06209150326797%	0.0234889	1	K00218+K00218+K00218+K00218+K00228+K00228+K00228+K00228+K00228+K00231+K01599+K01698+K01749+K01772+K01845+K01845+K01885+K01885+K02259+K02492+K02492+K03403+K03403+K03403+K03405+K03428+K03428+K04035+K04035+K04040+K08099+K08101+K08101+K08101+K08101+K10960+K13071+K13071+K13071+K13544+K13545+K13606+K13606+K13606+K13606+K18010+K18010+K19073+K19073+K21480+K22013+K22013
Glycerophospholipid metabolism	ko00564	81 out of 3708 2.18446601941748%	660 out of 36720 1.79738562091503%	0.0382055	1	K00006+K00630+K00655+K00655+K00655+K00901+K00901+K00901+K00901+K00901+K00901+K00901+K00967+K00981+K00981+K00993+K00993+K00995+K01047+K01047+K01094+K01114+K01114+K01114+K01114+K01114+K01115+K01115+K01115+K01115+K01126+K01126+K01126+K01517+K01613+K01613+K01613+K01613+K01613+K01613+K05929+K05929+K05929+K05929+K05929+K05929+K06123+K06129+K06130+K06130+K06130+K06130+K06130+K13508+K13508+K13508+K13508+…
DNA replication	ko03030	50 out of 3708 1.34843581445523%	389 out of 36720 1.05936819172113%	0.0454771	1	K02209+K02209+K02210+K02212+K02212+K02324+K02324+K02324+K02324+K02326+K02327+K02328+K02335+K02335+K02335+K02540+K02541+K02542+K02542+K02542+K02684+K02684+K02684+K02684+K02685+K03504+K04799+K04799+K04802+K07466+K07466+K07466+K07466+K07466+K07466+K10739+K10739+K10740+K10742+K10742+K10745+K10745+K10745+K10745+K10745+K10745+K10745+K10754+K10755+K10756
Tryptophan metabolism	ko00380	46 out of 3708 1.24056094929881%	357 out of 36720 0.972222222222222%	0.051307	1	K00128+K00128+K00128+K00128+K00128+K00128+K00382+K00382+K00382+K00382+K00626+K00626+K00626+K00626+K00626+K00626+K00626+K00658+K00837+K00837+K01426+K01426+K01426+K01426+K01426+K01426+K01426+K01426+K01426+K01426+K01426+K03781+K03781+K03781+K03781+K07409+K07410+K11820+K11820+K14085+K14085+K16903+K22588+K23947+K23947+K23947
Circadian rhythm - plant	ko04712	50 out of 3708 1.34843581445523%	395 out of 36720 1.07570806100218%	0.0566898	1	K00660+K00660+K00660+K03097+K03097+K03097+K10143+K10143+K10143+K10143+K10143+K12118+K12120+K12120+K12121+K12124+K12124+K12126+K12126+K12126+K12129+K12129+K12129+K12133+K12133+K12133+K12133+K12133+K12133+K12133+K12135+K12135+K12135+K12135+K12135+K12135+K12135+K12135+K12135+K12135+K12135+K12135+K16221+K16221+K16221+K16221+K16221+K16222+K16240+K16241
Biosynthesis of unsaturated fatty acids	ko01040	15 out of 3708 0.40453074433657%	96 out of 36720 0.261437908496732%	0.0579378	1	K00232+K00232+K00232+K00232+K00232+K00232+K01068+K03921+K07513+K07513+K07513+K07513+K07513+K07513+K10256
Starch and sucrose metabolism	ko00500	147 out of 3708 3.96440129449838%	1288 out of 36720 3.50762527233115%	0.062716	1	K00688+K00688+K00688+K00688+K00695+K00695+K00695+K00695+K00695+K00695+K00695+K00695+K00696+K00700+K00700+K00700+K00700+K00700+K00703+K00703+K00703+K00703+K00703+K00705+K00705+K00705+K00706+K00844+K00847+K00847+K00847+K00847+K00847+K00963+K00975+K00975+K00975+K00975+K00975+K00975+K00975+K00975+K01087+K01087+K01087+K01087+K01087+K01087+K01176+K01176+K01176+K01176+K01176+K01176+K01176+K01176+K01176+…
Arachidonic acid metabolism	ko00590	21 out of 3708 0.566343042071197%	148 out of 36720 0.403050108932462%	0.069397	1	K00079+K00432+K00432+K00432+K00432+K00432+K00432+K00432+K01047+K01047+K01832+K05309+K07418+K07418+K08726+K08726+K08726+K08726+K14674+K14674+K18592
Cyanoamino acid metabolism	ko00460	47 out of 3708 1.26752966558792%	375 out of 36720 1.02124183006536%	0.0716888	1	K00600+K00600+K00600+K00600+K01188+K01188+K01188+K01188+K01188+K01188+K01455+K05349+K05349+K05349+K05349+K05349+K05349+K05349+K05350+K05350+K05350+K05350+K05350+K05350+K05350+K05350+K05350+K05350+K05350+K05350+K05350+K05350+K05350+K08248+K12153+K12153+K12153+K13034+K13051+K16266+K18592+K20802+K20802+K20802+K20802+K20802+K20802
Glycosphingolipid biosynthesis - ganglio series	ko00604	24 out of 3708 0.647249190938511%	179 out of 36720 0.487472766884532%	0.0922448	1	K12309+K12309+K12309+K12309+K12309+K12309+K12309+K12309+K12309+K12309+K12309+K12309+K12309+K12309+K12309+K12309+K12309+K12309+K12309+K12309+K12309+K12309+K12373+K12373
Glycosaminoglycan degradation	ko00531	35 out of 3708 0.943905070118662%	287 out of 36720 0.781590413943355%	0.139581	1	K01205+K07964+K07964+K07964+K07964+K07964+K10532+K10532+K10532+K10532+K10532+K12309+K12309+K12309+K12309+K12309+K12309+K12309+K12309+K12309+K12309+K12309+K12309+K12309+K12309+K12309+K12309+K12309+K12309+K12309+K12309+K12309+K12309+K12373+K12373
Sphingolipid metabolism	ko00600	44 out of 3708 1.1866235167206%	370 out of 36720 1.00762527233115%	0.144049	1	K00654+K00654+K00654+K01190+K01634+K04708+K04712+K04712+K04713+K04718+K07407+K07407+K07407+K07407+K07407+K07407+K07407+K12309+K12309+K12309+K12309+K12309+K12309+K12309+K12309+K12309+K12309+K12309+K12309+K12309+K12309+K12309+K12309+K12309+K12309+K12309+K12309+K12309+K12309+K12349+K12349+K12382+K12382+K17108
Tropane, piperidine and pyridine alkaloid biosynthesis	ko00960	19 out of 3708 0.512405609492988%	146 out of 36720 0.39760348583878%	0.150642	1	K00276+K00276+K00276+K00811+K00815+K00815+K08081+K08081+K08081+K08081+K08081+K08081+K08081+K08081+K08081+K14455+K14455+K14455+K15849
Ubiquinone and other terpenoid-quinone biosynthesis	ko00130	37 out of 3708 0.997842502696872%	314 out of 36720 0.855119825708061%	0.182316	1	K00487+K00815+K00815+K01661+K01661+K01661+K01661+K01904+K01904+K01904+K01904+K02552+K05928+K05928+K05928+K05928+K05928+K05928+K05928+K05928+K05928+K05928+K06125+K12502+K12502+K14759+K14760+K14760+K17872+K17872+K17872+K17872+K17872+K18534+K18534+K19222+K19222
Betalain biosynthesis	ko00965	5 out of 3708 0.134843581445523%	31 out of 36720 0.0844226579520697%	0.198539	1	K15777+K15777+K15777+K15777+K15777
Fatty acid elongation	ko00062	14 out of 3708 0.377562028047465%	108 out of 36720 0.294117647058824%	0.19935	1	K01068+K01074+K07512+K07512+K15397+K15397+K15397+K15397+K15397+K15397+K15397+K15397+K15397+K15397
Glycosphingolipid biosynthesis - globo and isoglobo series	ko00603	9 out of 3708 0.242718446601942%	65 out of 36720 0.177015250544662%	0.206347	1	K07407+K07407+K07407+K07407+K07407+K07407+K07407+K12373+K12373
Butanoate metabolism	ko00650	26 out of 3708 0.701186623516721%	218 out of 36720 0.593681917211329%	0.212526	1	K00074+K00109+K00109+K00626+K00626+K00626+K00626+K00626+K00626+K00626+K01580+K01580+K01580+K01580+K01580+K01580+K01580+K01580+K01580+K01580+K01640+K01640+K01640+K01913+K01913+K01913
Monoterpenoid biosynthesis	ko00902	9 out of 3708 0.242718446601942%	66 out of 36720 0.179738562091503%	0.219117	1	K15095+K21374+K21374+K21374+K21374+K21374+K23810+K23810+K23810
Non-homologous end-joining	ko03450	13 out of 3708 0.35059331175836%	103 out of 36720 0.280501089324619%	0.238681	1	K04799+K04799+K10777+K10865+K10865+K10866+K10866+K10866+K10884+K10884+K10885+K10885+K10885
Synthesis and degradation of ketone bodies	ko00072	10 out of 3708 0.269687162891046%	78 out of 36720 0.212418300653595%	0.260403	1	K00626+K00626+K00626+K00626+K00626+K00626+K00626+K01640+K01640+K01640
Ascorbate and aldarate metabolism	ko00053	53 out of 3708 1.42934196332255%	485 out of 36720 1.32080610021786%	0.291622	1	K00103+K00103+K00128+K00128+K00128+K00128+K00128+K00128+K00423+K00423+K00423+K00423+K00423+K00423+K00423+K00423+K00434+K00434+K00434+K00434+K00434+K00434+K00434+K00434+K00469+K00469+K00469+K00469+K00469+K00469+K00469+K08232+K08232+K08232+K08232+K12447+K12447+K12447+K12447+K12447+K12447+K12447+K12447+K12447+K12447+K12447+K12447+K12447+K12447+K14085+K14085+K14190+K14190
Glyoxylate and dicarboxylate metabolism	ko00630	69 out of 3708 1.86084142394822%	640 out of 36720 1.74291938997821%	0.299795	1	K00025+K00025+K00026+K00026+K00026+K00026+K00026+K00026+K00026+K00122+K00284+K00382+K00382+K00382+K00382+K00600+K00600+K00600+K00600+K00626+K00626+K00626+K00626+K00626+K00626+K00626+K00830+K00830+K01455+K01601+K01601+K01602+K01602+K01602+K01602+K01647+K01647+K01647+K01647+K01647+K01681+K01681+K01681+K01895+K01913+K01913+K01913+K01915+K01915+K01915+K02437+K03781+K03781+K03781+K03781+K11517+K11517+…
Diterpenoid biosynthesis	ko00904	17 out of 3708 0.458468176914779%	147 out of 36720 0.400326797385621%	0.314652	1	K04122+K04123+K04123+K04123+K04123+K04123+K04124+K04124+K04125+K04125+K04125+K04125+K17961+K17961+K17961+K17961+K17961
Valine, leucine and isoleucine degradation	ko00280	61 out of 3708 1.64509169363538%	568 out of 36720 1.54684095860566%	0.324334	1	K00020+K00020+K00020+K00128+K00128+K00128+K00128+K00128+K00128+K00140+K00166+K00167+K00167+K00167+K00253+K00382+K00382+K00382+K00382+K00626+K00626+K00626+K00626+K00626+K00626+K00626+K00827+K00827+K00827+K00827+K00827+K01640+K01640+K01640+K01968+K01968+K01968+K01968+K01969+K01969+K05605+K05605+K05605+K05605+K05605+K05605+K05605+K05605+K05605+K05605+K05605+K05605+K07513+K07513+K07513+K07513+K07513+…
Homologous recombination	ko03440	66 out of 3708 1.77993527508091%	618 out of 36720 1.68300653594771%	0.333299	1	K02327+K02328+K02335+K02335+K02335+K03165+K03504+K03655+K04482+K04482+K04482+K04728+K04728+K04728+K07466+K07466+K07466+K07466+K07466+K07466+K08775+K08775+K10683+K10683+K10683+K10683+K10683+K10728+K10728+K10728+K10739+K10739+K10740+K10865+K10865+K10866+K10866+K10866+K10869+K10869+K10870+K10875+K10875+K10875+K10882+K10901+K10901+K10901+K10901+K12173+K12173+K12173+K12173+K12173+K12173+K12173+K12173+…
Biosynthesis of various secondary metabolites - part 2	ko00998	1 out of 3708 0.0269687162891046%	4 out of 36720 0.0108932461873638%	0.346766	1	K21568
Fructose and mannose metabolism	ko00051	50 out of 3708 1.34843581445523%	468 out of 36720 1.27450980392157%	0.358092	1	K00008+K00008+K00008+K00844+K00847+K00847+K00847+K00847+K00847+K00850+K00850+K00850+K00850+K00850+K00850+K00850+K00850+K00850+K00850+K00850+K00850+K00850+K00895+K00895+K00966+K00966+K01103+K01623+K01623+K01623+K01623+K01803+K01803+K01803+K01805+K01805+K01805+K01809+K01840+K03841+K03841+K03841+K03841+K03841+K03841+K03841+K03841+K18447+K19355+K19355
Phenylalanine metabolism	ko00360	27 out of 3708 0.728155339805825%	247 out of 36720 0.672657952069717%	0.3614	1	K00074+K00276+K00276+K00276+K00811+K00815+K00815+K01426+K01426+K01426+K01426+K01426+K01426+K01426+K01426+K01426+K01426+K01426+K10775+K10775+K10775+K10775+K14455+K14455+K14455+K15849+K22328
Terpenoid backbone biosynthesis	ko00900	41 out of 3708 1.10571736785329%	384 out of 36720 1.04575163398693%	0.376908	1	K00021+K00099+K00099+K00626+K00626+K00626+K00626+K00626+K00626+K00626+K00787+K00869+K00869+K00919+K00919+K00991+K00991+K00991+K00991+K01597+K01662+K01662+K01662+K01662+K01662+K03526+K03527+K05356+K05356+K05356+K05906+K08658+K10960+K13789+K13789+K13789+K13789+K13789+K14066+K15889+K15892
Peroxisome	ko04146	70 out of 3708 1.88781014023732%	668 out of 36720 1.81917211328976%	0.389578	1	K00232+K00232+K00232+K00232+K00232+K00232+K00830+K00830+K00869+K00869+K01578+K01640+K01640+K01640+K01897+K01897+K01897+K01897+K03426+K03426+K03781+K03781+K03781+K03781+K04564+K04564+K04564+K04564+K04564+K04565+K07513+K07513+K07513+K07513+K07513+K07513+K08726+K08726+K08726+K08726+K11147+K11187+K11517+K11517+K11517+K11517+K12261+K13237+K13237+K13337+K13337+K13342+K13344+K13344+K13348+K13348+K13348+…
Thiamine metabolism	ko00730	21 out of 3708 0.566343042071197%	193 out of 36720 0.525599128540305%	0.392932	1	K00939+K00939+K00939+K00939+K00939+K00949+K01662+K01662+K01662+K01662+K01662+K03146+K03146+K03147+K03147+K03147+K03147+K03147+K04487+K06928+K14153
Polyketide sugar unit biosynthesis	ko00523	1 out of 3708 0.0269687162891046%	5 out of 36720 0.0136165577342048%	0.412737	1	K00067
Pentose phosphate pathway	ko00030	43 out of 3708 1.1596548004315%	411 out of 36720 1.11928104575163%	0.426637	1	K00036+K00036+K00036+K00131+K00850+K00850+K00850+K00850+K00850+K00850+K00850+K00850+K00850+K00850+K00850+K00850+K00850+K00895+K00895+K01057+K01057+K01057+K01623+K01623+K01623+K01623+K01783+K01783+K01807+K01835+K01835+K01835+K01835+K01835+K01835+K03841+K03841+K03841+K03841+K03841+K03841+K03841+K03841
Ether lipid metabolism	ko00565	20 out of 3708 0.539374325782093%	193 out of 36720 0.525599128540305%	0.486314	1	K00993+K00993+K01047+K01047+K01062+K01062+K01114+K01114+K01114+K01114+K01114+K01115+K01115+K01115+K01115+K06123+K13510+K13510+K14674+K14674
Propanoate metabolism	ko00640	39 out of 3708 1.05177993527508%	381 out of 36720 1.03758169934641%	0.489287	1	K00140+K00166+K00167+K00167+K00167+K00232+K00232+K00232+K00232+K00232+K00232+K00382+K00382+K00382+K00382+K00626+K00626+K00626+K00626+K00626+K00626+K00626+K01578+K01895+K01961+K01963+K05605+K05605+K05605+K05605+K05605+K05605+K05605+K05605+K05605+K05605+K05605+K05605+K11262
Glycolysis / Gluconeogenesis	ko00010	95 out of 3708 2.56202804746494%	939 out of 36720 2.55718954248366%	0.508503	1	K00001+K00001+K00002+K00002+K00002+K00121+K00121+K00121+K00128+K00128+K00128+K00128+K00128+K00128+K00131+K00134+K00134+K00134+K00134+K00162+K00162+K00162+K00162+K00162+K00382+K00382+K00382+K00382+K00627+K00627+K00844+K00850+K00850+K00850+K00850+K00850+K00850+K00850+K00850+K00850+K00850+K00850+K00850+K00850+K00873+K00873+K00873+K00873+K00873+K00895+K00895+K00927+K00927+K00927+K01568+K01568+K01568+…
Limonene and pinene degradation	ko00903	6 out of 3708 0.161812297734628%	58 out of 36720 0.157952069716776%	0.538694	1	K00128+K00128+K00128+K00128+K00128+K00128
Other types of O-glycan biosynthesis	ko00514	13 out of 3708 0.35059331175836%	129 out of 36720 0.351307189542484%	0.546034	1	K09667+K09667+K09667+K09667+K09667+K09667+K09667+K13667+K20781+K20782+K20782+K20783+K20784
Alanine, aspartate and glutamate metabolism	ko00250	38 out of 3708 1.02481121898598%	383 out of 36720 1.04302832244009%	0.570982	1	K00261+K00264+K00278+K00294+K00609+K00811+K00827+K00827+K00827+K00827+K00827+K00830+K00830+K01580+K01580+K01580+K01580+K01580+K01580+K01580+K01580+K01580+K01580+K01755+K01915+K01915+K01915+K01939+K01940+K01940+K01940+K01953+K01953+K13051+K13566+K14455+K14455+K14455
Cysteine and methionine metabolism	ko00270	69 out of 3708 1.86084142394822%	697 out of 36720 1.89814814814815%	0.58847	1	K00003+K00025+K00025+K00026+K00026+K00026+K00026+K00026+K00026+K00026+K00058+K00058+K00058+K00133+K00547+K00549+K00549+K00549+K00549+K00558+K00558+K00558+K00558+K00558+K00558+K00558+K00789+K00797+K00811+K00815+K00815+K00827+K00827+K00827+K00827+K00827+K00837+K00837+K01251+K01611+K01611+K01738+K01738+K01738+K01739+K01739+K01760+K01761+K01762+K01762+K05396+K05933+K05933+K05933+K05933+K05933+K08967+…
Fatty acid degradation	ko00071	40 out of 3708 1.07874865156419%	408 out of 36720 1.11111111111111%	0.602902	1	K00001+K00001+K00121+K00121+K00121+K00128+K00128+K00128+K00128+K00128+K00128+K00232+K00232+K00232+K00232+K00232+K00232+K00626+K00626+K00626+K00626+K00626+K00626+K00626+K01897+K01897+K01897+K01897+K07513+K07513+K07513+K07513+K07513+K07513+K10527+K14085+K14085+K18857+K18857+K20495
Aflatoxin biosynthesis	ko00254	1 out of 3708 0.0269687162891046%	9 out of 36720 0.0245098039215686%	0.616403	1	K11262
Arginine and proline metabolism	ko00330	44 out of 3708 1.1866235167206%	453 out of 36720 1.23366013071895%	0.630833	1	K00128+K00128+K00128+K00128+K00128+K00128+K00294+K00472+K00472+K00472+K00472+K00472+K00472+K00797+K00811+K01426+K01426+K01426+K01426+K01426+K01426+K01426+K01426+K01426+K01426+K01426+K01611+K01611+K12259+K12657+K13427+K13427+K13427+K13427+K14085+K14085+K14455+K14455+K14455+K17839+K17839+K17839+K17839+K17839
Mismatch repair	ko03430	34 out of 3708 0.916936353829558%	352 out of 36720 0.958605664488017%	0.634236	1	K02327+K02328+K03504+K03657+K03657+K03657+K03657+K04802+K07456+K07456+K07456+K07466+K07466+K07466+K07466+K07466+K07466+K08734+K08736+K08737+K08737+K08737+K08737+K08737+K10739+K10739+K10740+K10746+K10746+K10746+K10746+K10754+K10755+K10756
Riboflavin metabolism	ko00740	15 out of 3708 0.40453074433657%	159 out of 36720 0.433006535947712%	0.648281	1	K00861+K11752+K11752+K11752+K14379+K14652+K18453+K18453+K18453+K20884+K20884+K20884+K20884+K20884+K20884
Indole alkaloid biosynthesis	ko00901	6 out of 3708 0.161812297734628%	65 out of 36720 0.177015250544662%	0.652339	1	K01757+K01757+K01757+K01757+K01757+K01757
Flavone and flavonol biosynthesis	ko00944	5 out of 3708 0.134843581445523%	56 out of 36720 0.152505446623094%	0.67947	1	K13080+K13080+K13083+K13083+K22794
Lipoic acid metabolism	ko00785	2 out of 3708 0.0539374325782093%	23 out of 36720 0.062636165577342%	0.690357	1	K03644+K03644
Carbon metabolism	ko01200	190 out of 3708 5.12405609492988%	1947 out of 36720 5.30228758169935%	0.706439	1	K00025+K00025+K00026+K00026+K00026+K00026+K00026+K00026+K00026+K00028+K00028+K00029+K00029+K00029+K00029+K00036+K00036+K00036+K00051+K00058+K00058+K00058+K00074+K00121+K00121+K00121+K00122+K00131+K00134+K00134+K00134+K00134+K00140+K00162+K00162+K00162+K00162+K00162+K00232+K00232+K00232+K00232+K00232+K00232+K00234+K00234+K00234+K00234+K00234+K00261+K00297+K00297+K00382+K00382+K00382+K00382+K00600+…
Caffeine metabolism	ko00232	1 out of 3708 0.0269687162891046%	12 out of 36720 0.0326797385620915%	0.721297	1	K07409
Arginine biosynthesis	ko00220	26 out of 3708 0.701186623516721%	289 out of 36720 0.787037037037037%	0.761018	1	K00261+K00620+K00811+K00930+K01438+K01438+K01438+K01755+K01915+K01915+K01915+K01940+K01940+K01940+K13427+K13427+K13427+K13427+K14455+K14455+K14455+K14677+K14677+K14677+K14677+K14682
Lysine degradation	ko00310	32 out of 3708 0.862998921251348%	355 out of 36720 0.96677559912854%	0.776452	1	K00128+K00128+K00128+K00128+K00128+K00128+K00382+K00382+K00382+K00382+K00626+K00626+K00626+K00626+K00626+K00626+K00626+K00658+K09188+K11420+K11420+K11422+K11422+K11426+K11430+K11430+K14085+K14085+K14157+K14157+K15588+K15588
Sulfur relay system	ko04122	6 out of 3708 0.161812297734628%	75 out of 36720 0.204248366013072%	0.78133	1	K03637+K03639+K04487+K11996+K11996+K11996
Glucosinolate biosynthesis	ko00966	5 out of 3708 0.134843581445523%	65 out of 36720 0.177015250544662%	0.798373	1	K11820+K11820+K12153+K12153+K12153
Isoquinoline alkaloid biosynthesis	ko00950	13 out of 3708 0.35059331175836%	163 out of 36720 0.443899782135076%	0.849888	1	K00276+K00276+K00276+K00811+K00815+K00815+K14455+K14455+K14455+K14975+K14975+K15849+K22097
Citrate cycle (TCA cycle)	ko00020	37 out of 3708 0.997842502696872%	433 out of 36720 1.17919389978214%	0.878525	1	K00025+K00025+K00026+K00026+K00026+K00026+K00026+K00026+K00026+K00162+K00162+K00162+K00162+K00162+K00234+K00234+K00234+K00234+K00234+K00382+K00382+K00382+K00382+K00627+K00627+K00658+K01647+K01647+K01647+K01647+K01647+K01679+K01679+K01679+K01681+K01681+K01681
Tyrosine metabolism	ko00350	22 out of 3708 0.593311758360302%	275 out of 36720 0.748910675381264%	0.899386	1	K00001+K00001+K00121+K00121+K00121+K00276+K00276+K00276+K00811+K00815+K00815+K01555+K01800+K01800+K01800+K02510+K14455+K14455+K14455+K15849+K18857+K18857
Biotin metabolism	ko00780	7 out of 3708 0.188781014023732%	103 out of 36720 0.280501089324619%	0.905649	1	K00059+K00652+K00652+K09458+K19562+K19562+K19562
Fatty acid metabolism	ko01212	40 out of 3708 1.07874865156419%	476 out of 36720 1.2962962962963%	0.907919	1	K00059+K00232+K00232+K00232+K00232+K00232+K00232+K00626+K00626+K00626+K00626+K00626+K00626+K00626+K00645+K00648+K01074+K01897+K01897+K01897+K01897+K01961+K01963+K03921+K07512+K07512+K07513+K07513+K07513+K07513+K07513+K07513+K09458+K10256+K10527+K10781+K10781+K10781+K11262+K18660
Folate biosynthesis	ko00790	16 out of 3708 0.431499460625674%	210 out of 36720 0.571895424836601%	0.909411	1	K00079+K01633+K01724+K01724+K01930+K01930+K01930+K03637+K03639+K14652+K15376+K15631+K15631+K15631+K15631+K15631
Pyruvate metabolism	ko00620	67 out of 3708 1.80690399137001%	770 out of 36720 2.09694989106754%	0.915434	1	K00025+K00025+K00026+K00026+K00026+K00026+K00026+K00026+K00026+K00028+K00028+K00029+K00029+K00029+K00029+K00051+K00128+K00128+K00128+K00128+K00128+K00128+K00162+K00162+K00162+K00162+K00162+K00382+K00382+K00382+K00382+K00626+K00626+K00626+K00626+K00626+K00626+K00626+K00627+K00627+K00873+K00873+K00873+K00873+K00873+K01595+K01595+K01595+K01595+K01595+K01649+K01649+K01649+K01679+K01679+K01679+K01759+…
Nucleotide excision repair	ko03420	38 out of 3708 1.02481121898598%	458 out of 36720 1.24727668845316%	0.917028	1	K02324+K02324+K02324+K02324+K02326+K02327+K02328+K02335+K02335+K02335+K03141+K03141+K03504+K03657+K03657+K03657+K03657+K04802+K07466+K07466+K07466+K07466+K07466+K07466+K10140+K10739+K10739+K10740+K10754+K10755+K10756+K10839+K10840+K10841+K10845+K10846+K10846+K10849
Amino sugar and nucleotide sugar metabolism	ko00520	89 out of 3708 2.40021574973031%	1006 out of 36720 2.739651416122%	0.919544	1	K00326+K00326+K00326+K00326+K00770+K00770+K00844+K00847+K00847+K00847+K00847+K00847+K00963+K00966+K00966+K00975+K00975+K00975+K00975+K00975+K00975+K00975+K00975+K01097+K01183+K01183+K01183+K01183+K01209+K01209+K01784+K01809+K01835+K01835+K01835+K01835+K01835+K01835+K01840+K06118+K08678+K08678+K08678+K08678+K08679+K12373+K12373+K12446+K12447+K12447+K12447+K12447+K12447+K12447+K12447+K12447+K12447+…
Pyrimidine metabolism	ko00240	41 out of 3708 1.10571736785329%	495 out of 36720 1.34803921568627%	0.926096	1	K00609+K00857+K00857+K00857+K00876+K00876+K00940+K00940+K00940+K01240+K01489+K01510+K01510+K01510+K01510+K01520+K01520+K01937+K01937+K01937+K06966+K09903+K10807+K10807+K10807+K10807+K10807+K10807+K10807+K10808+K10808+K13421+K13421+K13800+K13800+K13800+K13800+K13800+K16329+K16329+K16904
Monobactam biosynthesis	ko00261	5 out of 3708 0.134843581445523%	82 out of 36720 0.223311546840959%	0.926424	1	K00133+K00215+K01714+K13811+K13811
Nitrogen metabolism	ko00910	13 out of 3708 0.35059331175836%	181 out of 36720 0.492919389978213%	0.929342	1	K00261+K00264+K00284+K00366+K01455+K01673+K01674+K01674+K01915+K01915+K01915+K02575+K10534
Vitamin B6 metabolism	ko00750	6 out of 3708 0.161812297734628%	96 out of 36720 0.261437908496732%	0.931216	1	K00275+K00275+K05275+K05275+K05275+K06215
Inositol phosphate metabolism	ko00562	54 out of 3708 1.45631067961165%	647 out of 36720 1.7619825708061%	0.943502	1	K00010+K00010+K00140+K00469+K00469+K00469+K00469+K00469+K00469+K00469+K00888+K00889+K00889+K00889+K00889+K00889+K00913+K00913+K00913+K00913+K00913+K00921+K01092+K01092+K01092+K01099+K01114+K01114+K01114+K01114+K01114+K01803+K01803+K01803+K03103+K05857+K05857+K05857+K05857+K18081+K18081+K18081+K18081+K19801+K20279+K20279+K20279+K20279+K20279+K20279+K20279+K20279+K21797+K21797
Glycine, serine and threonine metabolism	ko00260	36 out of 3708 0.970873786407767%	456 out of 36720 1.24183006535948%	0.954443	1	K00003+K00058+K00058+K00058+K00108+K00130+K00133+K00276+K00276+K00276+K00382+K00382+K00382+K00382+K00600+K00600+K00600+K00600+K00827+K00827+K00827+K00827+K00827+K00830+K00830+K01754+K02437+K06001+K12235+K14085+K14085+K15633+K15633+K15893+K15919+K15919
Nicotinate and nicotinamide metabolism	ko00760	16 out of 3708 0.431499460625674%	234 out of 36720 0.637254901960784%	0.967426	1	K00278+K00763+K00763+K00763+K00858+K00858+K01240+K01950+K03426+K03426+K03517+K03517+K11414+K11414+K11416+K18551
Glycosylphosphatidylinositol (GPI)-anchor biosynthesis	ko00563	20 out of 3708 0.539374325782093%	286 out of 36720 0.778867102396514%	0.972786	1	K03434+K03434+K03860+K03860+K03860+K03860+K03860+K03860+K03860+K03860+K03860+K05286+K05288+K05288+K05289+K05292+K05292+K05310+K05310+K07542
Phenylalanine, tyrosine and tryptophan biosynthesis	ko00400	30 out of 3708 0.809061488673139%	403 out of 36720 1.09749455337691%	0.972786	1	K00766+K00766+K00766+K00766+K00811+K00815+K00815+K00891+K00891+K00891+K01626+K01657+K01657+K01657+K05359+K05359+K05359+K05359+K05359+K06001+K13832+K13832+K13832+K13832+K13832+K14455+K14455+K14455+K15227+K15849
Phosphonate and phosphinate metabolism	ko00440	3 out of 3708 0.0809061488673139%	68 out of 36720 0.185185185185185%	0.97325	1	K00967+K00993+K00993
Base excision repair	ko03410	24 out of 3708 0.647249190938511%	334 out of 36720 0.90958605664488%	0.97358	1	K01246+K01246+K02324+K02324+K02324+K02324+K02326+K02327+K02328+K02335+K02335+K02335+K03504+K03648+K03648+K04799+K04799+K04802+K10563+K10773+K10773+K10773+K10802+K10802
2-Oxocarboxylic acid metabolism	ko01210	32 out of 3708 0.862998921251348%	427 out of 36720 1.16285403050109%	0.973735	1	K00053+K00133+K00620+K00811+K00930+K01438+K01438+K01438+K01647+K01647+K01647+K01647+K01647+K01649+K01649+K01649+K01681+K01681+K01681+K11820+K11820+K12153+K12153+K12153+K14455+K14455+K14455+K14677+K14677+K14677+K14677+K14682
One carbon pool by folate	ko00670	10 out of 3708 0.269687162891046%	165 out of 36720 0.449346405228758%	0.975155	1	K00288+K00297+K00297+K00600+K00600+K00600+K00600+K00602+K00604+K01934
Oxidative phosphorylation	ko00190	60 out of 3708 1.61812297734628%	744 out of 36720 2.02614379084967%	0.975504	1	K00234+K00234+K00234+K00234+K00234+K00413+K00413+K00413+K00413+K00417+K00417+K00419+K01507+K01507+K01507+K01507+K01535+K01535+K01535+K01535+K01535+K01535+K01535+K01535+K01535+K01535+K01535+K01535+K01535+K01535+K01535+K01535+K02108+K02109+K02113+K02113+K02115+K02132+K02132+K02144+K02145+K02146+K02146+K02154+K02259+K03884+K03884+K03884+K03934+K03934+K03935+K03937+K03955+K03955+K03955+K05572+K05573+…
Sulfur metabolism	ko00920	17 out of 3708 0.458468176914779%	253 out of 36720 0.688997821350762%	0.976255	1	K00387+K00860+K00860+K01082+K01082+K01082+K01738+K01738+K01738+K01739+K01739+K02045+K13034+K13811+K13811+K17285+K17285
Phosphatidylinositol signaling system	ko04070	48 out of 3708 1.29449838187702%	612 out of 36720 1.66666666666667%	0.976644	1	K00888+K00889+K00889+K00889+K00889+K00889+K00901+K00901+K00901+K00901+K00901+K00901+K00901+K00913+K00913+K00913+K00913+K00913+K00921+K00981+K00981+K01092+K01092+K01092+K01099+K02183+K02183+K02183+K05857+K05857+K05857+K05857+K13024+K18081+K18081+K18081+K18081+K19801+K20279+K20279+K20279+K20279+K20279+K20279+K20279+K20279+K21797+K21797
Histidine metabolism	ko00340	11 out of 3708 0.296655879180151%	180 out of 36720 0.490196078431373%	0.977993	1	K00128+K00128+K00128+K00128+K00128+K00128+K01590+K14085+K14085+K14152+K14152
Pantothenate and CoA biosynthesis	ko00770	20 out of 3708 0.539374325782093%	294 out of 36720 0.800653594771242%	0.980792	1	K00053+K00128+K00128+K00128+K00128+K00128+K00128+K02201+K06133+K09680+K09680+K09680+K09680+K09680+K09680+K17839+K17839+K17839+K17839+K17839
N-Glycan biosynthesis	ko00510	26 out of 3708 0.701186623516721%	366 out of 36720 0.996732026143791%	0.981184	1	K00729+K00729+K00729+K00729+K00729+K00729+K00729+K00729+K00737+K00737+K00737+K00902+K01228+K01230+K01230+K01230+K01230+K03843+K03844+K05546+K07151+K07441+K12666+K12666+K12666+K12667
Lysine biosynthesis	ko00300	6 out of 3708 0.161812297734628%	117 out of 36720 0.318627450980392%	0.982024	1	K00003+K00133+K00215+K01586+K01714+K01778
Fatty acid biosynthesis	ko00061	18 out of 3708 0.485436893203884%	274 out of 36720 0.746187363834423%	0.98423	1	K00059+K00645+K00648+K01897+K01897+K01897+K01897+K01961+K01963+K03921+K07512+K07512+K09458+K10781+K10781+K10781+K11262+K18660
Phagosome	ko04145	38 out of 3708 1.02481121898598%	518 out of 36720 1.41067538126362%	0.988006	1	K00921+K01365+K02144+K02145+K02146+K02146+K02154+K04392+K04392+K07342+K07374+K07374+K07374+K07374+K07374+K07374+K07374+K07374+K07374+K07375+K07375+K07889+K07897+K08057+K08057+K08517+K08517+K08517+K10956+K10956+K10956+K10956+K12182+K12182+K12182+K12182+K12182+K12182
Various types of N-glycan biosynthesis	ko00513	17 out of 3708 0.458468176914779%	268 out of 36720 0.729847494553377%	0.988391	1	K01230+K01230+K01230+K01230+K03843+K03844+K07151+K07441+K12373+K12373+K12666+K12666+K12666+K12667+K14412+K14412+K14413
Steroid biosynthesis	ko00100	11 out of 3708 0.296655879180151%	192 out of 36720 0.522875816993464%	0.988744	1	K00511+K00559+K01052+K01052+K01052+K01052+K01853+K01853+K09828+K14674+K14674
RNA transport	ko03013	114 out of 3708 3.07443365695793%	1382 out of 36720 3.7636165577342%	0.992411	1	K00784+K00784+K00784+K00974+K02516+K02516+K02516+K02516+K02516+K03231+K03231+K03231+K03231+K03231+K03239+K03239+K03239+K03239+K03240+K03243+K03252+K03252+K03253+K03253+K03253+K03254+K03254+K03257+K03257+K03257+K03257+K03260+K03262+K03262+K03680+K03680+K03680+K03754+K07562+K09291+K09291+K10577+K10577+K12160+K12812+K12812+K12878+K12878+K12880+K12880+K12881+K13098+K13098+K13098+K13098+K13114+K13126+…
Purine metabolism	ko00230	66 out of 3708 1.77993527508091%	855 out of 36720 2.32843137254902%	0.99327	1	K00602+K00759+K00759+K00759+K00759+K00856+K00856+K00860+K00860+K00873+K00873+K00873+K00873+K00873+K00939+K00939+K00939+K00939+K00939+K00940+K00940+K00940+K00951+K00951+K00951+K01466+K01487+K01487+K01487+K01510+K01510+K01510+K01510+K01517+K01522+K01768+K01768+K01768+K01768+K01835+K01835+K01835+K01835+K01835+K01835+K01939+K01945+K06928+K06966+K10807+K10807+K10807+K10807+K10807+K10807+K10807+K10808+…
Protein export	ko03060	28 out of 3708 0.75512405609493%	422 out of 36720 1.14923747276688%	0.995129	1	K03070+K03070+K03100+K03100+K03106+K03106+K03110+K03116+K03116+K03118+K03118+K03217+K03217+K07342+K09490+K09490+K09540+K09540+K09647+K09648+K10956+K10956+K10956+K10956+K12275+K13280+K13280+K13431
SNARE interactions in vesicular transport	ko04130	16 out of 3708 0.431499460625674%	273 out of 36720 0.743464052287582%	0.995333	1	K08486+K08486+K08486+K08486+K08486+K08486+K08489+K08495+K08495+K08497+K08503+K08516+K08516+K08517+K08517+K08517
Ubiquitin mediated proteolysis	ko04120	90 out of 3708 2.42718446601942%	1140 out of 36720 3.10457516339869%	0.995801	1	K02927+K03178+K03178+K03347+K03351+K03353+K03353+K03353+K03353+K03357+K03363+K03363+K03363+K03364+K03364+K03364+K03364+K03364+K04506+K04506+K04506+K04706+K06688+K06689+K08770+K08770+K09561+K09561+K09561+K10140+K10143+K10143+K10143+K10143+K10143+K10144+K10144+K10144+K10144+K10144+K10260+K10260+K10260+K10260+K10260+K10260+K10260+K10260+K10260+K10260+K10260+K10260+K10260+K10573+K10573+K10576+K10576+…
Valine, leucine and isoleucine biosynthesis	ko00290	5 out of 3708 0.134843581445523%	135 out of 36720 0.367647058823529%	0.998413	1	K00053+K01649+K01649+K01649+K01754
Proteasome	ko03050	24 out of 3708 0.647249190938511%	403 out of 36720 1.09749455337691%	0.998871	1	K02727+K02732+K02736+K03028+K03029+K03029+K03029+K03029+K03032+K03035+K03035+K03035+K03063+K03063+K03063+K03063+K03063+K03063+K03063+K03063+K03064+K03064+K03064+K06691
Aminoacyl-tRNA biosynthesis	ko00970	46 out of 3708 1.24056094929881%	675 out of 36720 1.83823529411765%	0.99893	1	K00604+K01866+K01867+K01867+K01867+K01870+K01870+K01872+K01872+K01872+K01872+K01872+K01873+K01874+K01874+K01874+K01874+K01874+K01874+K01874+K01875+K01875+K01875+K01876+K01876+K01880+K01881+K01881+K01881+K01881+K01883+K01883+K01883+K01885+K01885+K01889+K02433+K02433+K02433+K02433+K02433+K02433+K02434+K14164+K14164+K22503
Basal transcription factors	ko03022	25 out of 3708 0.674217907227616%	427 out of 36720 1.16285403050109%	0.999363	1	K03120+K03120+K03120+K03120+K03120+K03122+K03122+K03122+K03122+K03122+K03122+K03122+K03124+K03128+K03130+K03133+K03135+K03136+K03136+K03136+K03136+K03136+K03141+K03141+K10845
Biosynthesis of amino acids	ko01230	129 out of 3708 3.4789644012945%	1673 out of 36720 4.55610021786492%	0.999745	1	K00003+K00053+K00058+K00058+K00058+K00133+K00134+K00134+K00134+K00134+K00215+K00264+K00549+K00549+K00549+K00549+K00600+K00600+K00600+K00600+K00620+K00766+K00766+K00766+K00766+K00789+K00811+K00850+K00850+K00850+K00850+K00850+K00850+K00850+K00850+K00850+K00850+K00850+K00850+K00850+K00873+K00873+K00873+K00873+K00873+K00891+K00891+K00891+K00927+K00927+K00927+K00930+K01438+K01438+K01438+K01586+K01623+…
Endocytosis	ko04144	87 out of 3708 2.3462783171521%	1198 out of 36720 3.26252723311547%	0.999772	1	K00889+K00889+K00889+K00889+K00889+K01115+K01115+K01115+K01115+K03283+K03283+K03283+K03283+K03283+K04646+K05758+K07889+K07897+K07904+K07904+K07904+K07904+K07904+K07904+K07937+K07937+K07937+K10365+K10396+K10396+K10396+K10396+K11866+K12182+K12182+K12182+K12182+K12182+K12182+K12185+K12189+K12191+K12191+K12191+K12191+K12191+K12194+K12196+K12198+K12198+K12198+K12198+K12198+K12198+K12198+K12471+K12472+…
Autophagy - other	ko04136	16 out of 3708 0.431499460625674%	328 out of 36720 0.893246187363834%	0.99981	1	K04382+K04382+K04382+K07203+K08269+K08331+K08333+K08339+K08341+K08341+K08341+K08343+K08343+K17906+K17908+K17908
Ribosome	ko03010	81 out of 3708 2.18446601941748%	1159 out of 36720 3.15631808278867%	0.999926	1	K02863+K02864+K02864+K02867+K02875+K02876+K02876+K02876+K02877+K02877+K02882+K02884+K02885+K02885+K02885+K02885+K02885+K02885+K02893+K02893+K02895+K02896+K02896+K02899+K02899+K02899+K02902+K02902+K02904+K02906+K02906+K02906+K02909+K02916+K02916+K02920+K02920+K02925+K02926+K02926+K02926+K02927+K02929+K02931+K02933+K02933+K02934+K02935+K02936+K02936+K02936+K02937+K02939+K02939+K02941+K02943+K02945+…
RNA degradation	ko03018	60 out of 3708 1.61812297734628%	939 out of 36720 2.55718954248366%	0.99998	1	K00850+K00850+K00850+K00850+K00850+K00850+K00850+K00850+K00850+K00850+K00850+K00850+K00850+K00962+K01148+K01148+K01689+K01689+K01689+K03514+K03654+K03654+K03678+K04043+K04043+K04077+K04077+K04077+K04077+K04077+K04077+K04077+K04077+K07573+K07573+K10643+K10643+K12581+K12581+K12581+K12581+K12581+K12585+K12589+K12598+K12598+K12599+K12599+K12600+K12603+K12604+K12604+K12606+K12608+K12616+K13126+K13126+…
RNA polymerase	ko03020	14 out of 3708 0.377562028047465%	345 out of 36720 0.939542483660131%	0.999991	1	K03000+K03005+K03006+K03006+K03006+K03006+K03006+K03010+K03012+K03019+K03023+K03023+K03027+K03046
Ribosome biogenesis in eukaryotes	ko03008	45 out of 3708 1.21359223300971%	836 out of 36720 2.27668845315904%	1	1	K03097+K03097+K03097+K06943+K06943+K07562+K11883+K11883+K14290+K14290+K14290+K14290+K14521+K14521+K14521+K14521+K14521+K14525+K14536+K14544+K14544+K14545+K14546+K14550+K14550+K14550+K14550+K14552+K14554+K14557+K14558+K14560+K14561+K14561+K14564+K14565+K14566+K14567+K14567+K14568+K14568+K14570+K14573+K14573+K14575
Spliceosome	ko03040	91 out of 3708 2.45415318230852%	1536 out of 36720 4.18300653594771%	1	1	K03283+K03283+K03283+K03283+K03283+K06063+K11093+K11093+K11094+K12733+K12741+K12741+K12741+K12741+K12741+K12811+K12812+K12812+K12818+K12818+K12818+K12818+K12818+K12818+K12821+K12823+K12823+K12828+K12829+K12830+K12835+K12836+K12836+K12842+K12842+K12843+K12847+K12847+K12848+K12849+K12854+K12854+K12854+K12854+K12858+K12858+K12858+K12858+K12858+K12858+K12861+K12862+K12862+K12862+K12870+K12874+K12874+…
Protein processing in endoplasmic reticulum	ko04141	86 out of 3708 2.319309600863%	1494 out of 36720 4.06862745098039%	1	1	K01228+K01230+K01230+K01230+K01230+K01456+K01456+K03283+K03283+K03283+K03283+K03283+K03347+K04079+K04079+K04079+K04374+K04374+K04523+K05546+K06689+K07151+K07342+K07953+K07953+K08057+K08057+K08852+K08852+K08852+K09487+K09487+K09487+K09490+K09490+K09503+K09518+K09540+K09540+K09561+K09561+K09561+K09562+K09580+K10578+K10661+K10661+K10661+K10666+K10666+K10666+K10666+K10666+K10666+K10666+K10839+K10950+…
mRNA surveillance pathway	ko03015	47 out of 3708 1.26752966558792%	983 out of 36720 2.67701525054466%	1	1	K00565+K03456+K04382+K04382+K04382+K06100+K06269+K11584+K11584+K12812+K12812+K12881+K13098+K13098+K13098+K13098+K13114+K13126+K13126+K13126+K14327+K14376+K14376+K14376+K14376+K14376+K14376+K14376+K14399+K14399+K14399+K14399+K14399+K14399+K14400+K14400+K14400+K14401+K14405+K14405+K14407+K14407+K14407+K14408+K14411+K14411+K18655

## Sheet: Supplementary Table 4
Supplementary Table 4. Pathway specific differentially expressed genes related to indole alkaloid biosynthesis in C. roseus DDCs and CMCs.
Pathway	Gene ID	CMC	DDC	Log2 foldchange	alcohol dehydrogenase [EC:1.1.1.1]
Biosynthesis of secondary metabolites	Cluster-11739.12299	1.76	0.045	-5.0275	alcohol dehydrogenase [EC:1.1.1.1]
Biosynthesis of secondary metabolites	Cluster-11739.2163	4.41	12.56	1.71141	alcohol dehydrogenase (NADP+) [EC:1.1.1.2]
Biosynthesis of secondary metabolites	Cluster-4573.1	0	0.485	7.64509	alcohol dehydrogenase (NADP+) [EC:1.1.1.2]
Biosynthesis of secondary metabolites	Cluster-4573.2	0.095	1.54	4.19517	alcohol dehydrogenase (NADP+) [EC:1.1.1.2]
Biosynthesis of secondary metabolites	Cluster-4573.3	0	0.605	7.6496	homoserine dehydrogenase [EC:1.1.1.3]
Biosynthesis of secondary metabolites	Cluster-11739.89282	1.515	0.235	-2.56991	glycerol-3-phosphate dehydrogenase (NAD+) [EC:1.1.1.8]
Biosynthesis of secondary metabolites	Cluster-11739.8097	0.865	3.125	2.03941	myo-inositol 2-dehydrogenase / D-chiro-inositol 1-dehydrogenase [EC:1.1.1.18 1.1.1.369]
Biosynthesis of secondary metabolites	Cluster-11739.84613	1.56	5.45	2.00151	myo-inositol 2-dehydrogenase / D-chiro-inositol 1-dehydrogenase [EC:1.1.1.18 1.1.1.369]
Biosynthesis of secondary metabolites	Cluster-11739.9027	2.545	6.595	1.57979	hydroxymethylglutaryl-CoA reductase (NADPH) [EC:1.1.1.34]
Biosynthesis of secondary metabolites	Cluster-11739.49240	0.57	1.7	1.77752	malate dehydrogenase [EC:1.1.1.37]
Biosynthesis of secondary metabolites	Cluster-11739.63225	7.795	1.55	-2.15972	malate dehydrogenase [EC:1.1.1.37]
Biosynthesis of secondary metabolites	Cluster-11739.25347	13.755	5.865	-1.02766	malate dehydrogenase [EC:1.1.1.37]
Biosynthesis of secondary metabolites	Cluster-11739.28733	1.95	7.125	2.07595	malate dehydrogenase [EC:1.1.1.37]
Biosynthesis of secondary metabolites	Cluster-11739.39950	0.22	2.73	3.85886	malate dehydrogenase [EC:1.1.1.37]
Biosynthesis of secondary metabolites	Cluster-11739.54874	10.635	23.845	1.36235	malate dehydrogenase [EC:1.1.1.37]
Biosynthesis of secondary metabolites	Cluster-11739.56383	3.9	14.145	2.05408	malate dehydrogenase [EC:1.1.1.37]
Biosynthesis of secondary metabolites	Cluster-11739.56391	3.215	10.635	1.91719	malate dehydrogenase [EC:1.1.1.37]
Biosynthesis of secondary metabolites	Cluster-11739.60035	1.505	0.04	-4.97732	malate dehydrogenase [EC:1.1.1.37]
Biosynthesis of secondary metabolites	Cluster-11739.82808	2.465	0.325	-2.79152	glucose-6-phosphate 1-dehydrogenase [EC:1.1.1.49 1.1.1.363]
Biosynthesis of secondary metabolites	Cluster-11739.40056	16.735	33.365	1.19896	glucose-6-phosphate 1-dehydrogenase [EC:1.1.1.49 1.1.1.363]
Biosynthesis of secondary metabolites	Cluster-18375.0	0.2	3.43	4.30803	glucose-6-phosphate 1-dehydrogenase [EC:1.1.1.49 1.1.1.363]
Biosynthesis of secondary metabolites	Cluster-11739.205	0.025	0.895	5.07493	ketol-acid reductoisomerase [EC:1.1.1.86]
Biosynthesis of secondary metabolites	Cluster-11739.36204	0.915	0.02	-5.91793	D-3-phosphoglycerate dehydrogenase / 2-oxoglutarate reductase [EC:1.1.1.95 1.1.1.399]
Biosynthesis of secondary metabolites	Cluster-11739.45854	3.495	24.375	3.0064	D-3-phosphoglycerate dehydrogenase / 2-oxoglutarate reductase [EC:1.1.1.95 1.1.1.399]
Biosynthesis of secondary metabolites	Cluster-11739.47290	4.07	26.875	2.9238	D-3-phosphoglycerate dehydrogenase / 2-oxoglutarate reductase [EC:1.1.1.95 1.1.1.399]
Biosynthesis of secondary metabolites	Cluster-11739.53286	0.525	0	-7.29937	3-oxoacyl-[acyl-carrier protein] reductase [EC:1.1.1.100]
Biosynthesis of secondary metabolites	Cluster-11739.57059	0.265	36.74	7.2624	dTDP-4-dehydrorhamnose reductase [EC:1.1.1.133]
Biosynthesis of secondary metabolites	Cluster-11739.86691	1.68	0.35	-2.04108	cinnamyl-alcohol dehydrogenase [EC:1.1.1.195]
Biosynthesis of secondary metabolites	Cluster-11739.29277	1.805	3.75	1.25128	cinnamyl-alcohol dehydrogenase [EC:1.1.1.195]
Biosynthesis of secondary metabolites	Cluster-11739.31516	110.665	221.995	1.207	cinnamyl-alcohol dehydrogenase [EC:1.1.1.195]
Biosynthesis of secondary metabolites	Cluster-11739.34302	58.32	165.77	1.68669	cinnamyl-alcohol dehydrogenase [EC:1.1.1.195]
Biosynthesis of secondary metabolites	Cluster-11739.35881	85.42	177.145	1.25099	cinnamyl-alcohol dehydrogenase [EC:1.1.1.195]
Biosynthesis of secondary metabolites	Cluster-11739.36129	14.585	35.05	1.46761	cinnamyl-alcohol dehydrogenase [EC:1.1.1.195]
Biosynthesis of secondary metabolites	Cluster-11739.36130	2.03	8.545	2.26391	cinnamyl-alcohol dehydrogenase [EC:1.1.1.195]
Biosynthesis of secondary metabolites	Cluster-11739.36131	4.17	13.15	1.852	cinnamyl-alcohol dehydrogenase [EC:1.1.1.195]
Biosynthesis of secondary metabolites	Cluster-11739.36133	114.82	274.555	1.45447	cinnamyl-alcohol dehydrogenase [EC:1.1.1.195]
Biosynthesis of secondary metabolites	Cluster-11739.36138	24.395	45.005	1.08389	cinnamyl-alcohol dehydrogenase [EC:1.1.1.195]
Biosynthesis of secondary metabolites	Cluster-11739.37169	387.195	896.77	1.40379	cinnamyl-alcohol dehydrogenase [EC:1.1.1.195]
Biosynthesis of secondary metabolites	Cluster-11739.38204	3.16	12.66	2.20493	cinnamyl-alcohol dehydrogenase [EC:1.1.1.195]
Biosynthesis of secondary metabolites	Cluster-11739.39852	2.415	8.41	1.98673	cinnamyl-alcohol dehydrogenase [EC:1.1.1.195]
Biosynthesis of secondary metabolites	Cluster-11739.40045	106.38	245.11	1.40188	cinnamyl-alcohol dehydrogenase [EC:1.1.1.195]
Biosynthesis of secondary metabolites	Cluster-11739.40140	1.445	27.84	4.46572	cinnamyl-alcohol dehydrogenase [EC:1.1.1.195]
Biosynthesis of secondary metabolites	Cluster-11739.41956	17.47	56.985	1.90478	cinnamyl-alcohol dehydrogenase [EC:1.1.1.195]
Biosynthesis of secondary metabolites	Cluster-11739.43130	134.635	450.71	1.93836	cinnamyl-alcohol dehydrogenase [EC:1.1.1.195]
Biosynthesis of secondary metabolites	Cluster-11739.47564	46.78	93.46	1.20275	cinnamyl-alcohol dehydrogenase [EC:1.1.1.195]
Biosynthesis of secondary metabolites	Cluster-11739.48534	72.84	301.9	2.25395	cinnamyl-alcohol dehydrogenase [EC:1.1.1.195]
Biosynthesis of secondary metabolites	Cluster-11739.48537	37.955	151.76	2.20106	cinnamyl-alcohol dehydrogenase [EC:1.1.1.195]
Biosynthesis of secondary metabolites	Cluster-11739.49664	2.635	17.485	2.9318	cinnamyl-alcohol dehydrogenase [EC:1.1.1.195]
Biosynthesis of secondary metabolites	Cluster-11739.50113	2.14	35.835	4.24505	cinnamyl-alcohol dehydrogenase [EC:1.1.1.195]
Biosynthesis of secondary metabolites	Cluster-11739.51004	18.495	534.605	5.04887	cinnamyl-alcohol dehydrogenase [EC:1.1.1.195]
Biosynthesis of secondary metabolites	Cluster-11739.51591	87.69	171.525	1.16533	cinnamyl-alcohol dehydrogenase [EC:1.1.1.195]
Biosynthesis of secondary metabolites	Cluster-11739.54155	1.88	79.07	5.57992	cinnamyl-alcohol dehydrogenase [EC:1.1.1.195]
Biosynthesis of secondary metabolites	Cluster-11739.54319	42.605	164.37	2.14874	cinnamyl-alcohol dehydrogenase [EC:1.1.1.195]
Biosynthesis of secondary metabolites	Cluster-11739.58898	6.04	15.865	1.58157	cinnamyl-alcohol dehydrogenase [EC:1.1.1.195]
Biosynthesis of secondary metabolites	Cluster-11739.61902	4.27	12.24	1.7191	cinnamyl-alcohol dehydrogenase [EC:1.1.1.195]
Biosynthesis of secondary metabolites	Cluster-11739.64034	0	26.67	10.0648	cinnamyl-alcohol dehydrogenase [EC:1.1.1.195]
Biosynthesis of secondary metabolites	Cluster-11739.15246	0.265	39.885	7.43799	cinnamyl-alcohol dehydrogenase [EC:1.1.1.195]
Biosynthesis of secondary metabolites	Cluster-11739.70883	12.145	26.71	1.33493	cinnamyl-alcohol dehydrogenase [EC:1.1.1.195]
Biosynthesis of secondary metabolites	Cluster-11739.16746	4.19	17.51	2.26049	cinnamyl-alcohol dehydrogenase [EC:1.1.1.195]
Biosynthesis of secondary metabolites	Cluster-11739.83755	0	80.02	9.48791	cinnamyl-alcohol dehydrogenase [EC:1.1.1.195]
Biosynthesis of secondary metabolites	Cluster-11739.88950	0.97	5.375	2.65079	cinnamyl-alcohol dehydrogenase [EC:1.1.1.195]
Biosynthesis of secondary metabolites	Cluster-15000.0	0.14	4.785	5.37318	cinnamyl-alcohol dehydrogenase [EC:1.1.1.195]
Biosynthesis of secondary metabolites	Cluster-11739.18511	58.32	165.77	1.68669	cinnamyl-alcohol dehydrogenase [EC:1.1.1.195]
Biosynthesis of secondary metabolites	Cluster-3639.0	0.095	17.87	7.82303	cinnamyl-alcohol dehydrogenase [EC:1.1.1.195]
Biosynthesis of secondary metabolites	Cluster-11739.20222	7.335	190.325	4.89436	cinnamyl-alcohol dehydrogenase [EC:1.1.1.195]
Biosynthesis of secondary metabolites	Cluster-11739.20224	7.415	238.515	5.21117	cinnamyl-alcohol dehydrogenase [EC:1.1.1.195]
Biosynthesis of secondary metabolites	Cluster-11739.23161	9.98	30.965	1.81889	cinnamyl-alcohol dehydrogenase [EC:1.1.1.195]
Biosynthesis of secondary metabolites	Cluster-11739.2496	0	4.55	9.47993	1-deoxy-D-xylulose-5-phosphate reductoisomerase [EC:1.1.1.267]
Biosynthesis of secondary metabolites	Cluster-11739.38370	3.885	1.56	-1.13282	1-deoxy-D-xylulose-5-phosphate reductoisomerase [EC:1.1.1.267]
Biosynthesis of secondary metabolites	Cluster-11739.63184	11.155	3.855	-1.34432	S-(hydroxymethyl)glutathione dehydrogenase / alcohol dehydrogenase [EC:1.1.1.284 1.1.1.1]
Biosynthesis of secondary metabolites	Cluster-11739.45723	4.375	0.425	-3.20379	S-(hydroxymethyl)glutathione dehydrogenase / alcohol dehydrogenase [EC:1.1.1.284 1.1.1.1]
Biosynthesis of secondary metabolites	Cluster-11739.48190	109.225	240.295	1.33567	S-(hydroxymethyl)glutathione dehydrogenase / alcohol dehydrogenase [EC:1.1.1.284 1.1.1.1]
Biosynthesis of secondary metabolites	Cluster-11739.51402	5.87	11.63	1.18776	aldehyde dehydrogenase (NAD+) [EC:1.2.1.3]
Biosynthesis of secondary metabolites	Cluster-11739.31465	1.15	4.385	2.13241	aldehyde dehydrogenase (NAD+) [EC:1.2.1.3]
Biosynthesis of secondary metabolites	Cluster-11739.43371	1.745	24.755	4.02546	aldehyde dehydrogenase (NAD+) [EC:1.2.1.3]
Biosynthesis of secondary metabolites	Cluster-11739.59440	1.385	15.305	3.67438	aldehyde dehydrogenase (NAD+) [EC:1.2.1.3]
Biosynthesis of secondary metabolites	Cluster-11739.68712	0	1.835	9.30181	aldehyde dehydrogenase (NAD+) [EC:1.2.1.3]
Biosynthesis of secondary metabolites	Cluster-11739.88496	0.1	3.635	5.40114	aldehyde dehydrogenase (NAD+) [EC:1.2.1.3]
Biosynthesis of secondary metabolites	Cluster-11739.21755	0.35	2.77	3.16009	aspartate-semialdehyde dehydrogenase [EC:1.2.1.11]
Biosynthesis of secondary metabolites	Cluster-11739.47387	2.775	0.93	-1.39307	glyceraldehyde 3-phosphate dehydrogenase [EC:1.2.1.12]
Biosynthesis of secondary metabolites	Cluster-11739.38021	4.685	1.445	-1.50488	glyceraldehyde 3-phosphate dehydrogenase [EC:1.2.1.12]
Biosynthesis of secondary metabolites	Cluster-11739.38023	82.34	28.58	-1.33024	glyceraldehyde 3-phosphate dehydrogenase [EC:1.2.1.12]
Biosynthesis of secondary metabolites	Cluster-11739.42865	32.495	5.06	-2.48637	glyceraldehyde 3-phosphate dehydrogenase [EC:1.2.1.12]
Biosynthesis of secondary metabolites	Cluster-11739.46616	7.735	2.18	-1.64696	pyruvate dehydrogenase E1 component beta subunit [EC:1.2.4.1]
Biosynthesis of secondary metabolites	Cluster-11739.39179	103.66	23.67	-1.92904	pyruvate dehydrogenase E1 component beta subunit [EC:1.2.4.1]
Biosynthesis of secondary metabolites	Cluster-11739.43185	0.345	2.51	3.02997	pyruvate dehydrogenase E1 component beta subunit [EC:1.2.4.1]
Biosynthesis of secondary metabolites	Cluster-11739.43790	208.13	88.43	-1.03602	pyruvate dehydrogenase E1 component beta subunit [EC:1.2.4.1]
Biosynthesis of secondary metabolites	Cluster-11739.43795	191.01	72.7	-1.19139	pyruvate dehydrogenase E1 component beta subunit [EC:1.2.4.1]
Biosynthesis of secondary metabolites	Cluster-16097.1	1.3	0.235	-2.3412	2-oxoisovalerate dehydrogenase E1 component alpha subunit [EC:1.2.4.4]
Biosynthesis of secondary metabolites	Cluster-15505.0	0	4.2	9.95438	2-oxoisovalerate dehydrogenase E1 component beta subunit [EC:1.2.4.4]
Biosynthesis of secondary metabolites	Cluster-11739.31121	1.43	3.31	1.39277	2-oxoisovalerate dehydrogenase E1 component beta subunit [EC:1.2.4.4]
Biosynthesis of secondary metabolites	Cluster-11739.74891	4.525	8.06	1.03613	2-oxoisovalerate dehydrogenase E1 component beta subunit [EC:1.2.4.4]
Biosynthesis of secondary metabolites	Cluster-11739.76423	0.735	2.755	2.12961	4-hydroxy-tetrahydrodipicolinate reductase [EC:1.17.1.8]
Biosynthesis of secondary metabolites	Cluster-11739.86981	0	2.675	10.0576	protochlorophyllide reductase [EC:1.3.1.33]
Biosynthesis of secondary metabolites	Cluster-11739.58798	2.94	15.115	2.56255	protochlorophyllide reductase [EC:1.3.1.33]
Biosynthesis of secondary metabolites	Cluster-11739.58799	0.415	5.875	4.04136	protochlorophyllide reductase [EC:1.3.1.33]
Biosynthesis of secondary metabolites	Cluster-11739.85317	0	9.435	10.5637	protochlorophyllide reductase [EC:1.3.1.33]
Biosynthesis of secondary metabolites	Cluster-11739.87750	0.135	23.06	7.60068	chloroplastic oxoene reductase [EC:1.3.1.-]
Biosynthesis of secondary metabolites	Cluster-11739.13270	11.845	36.01	1.80706	chloroplastic oxoene reductase [EC:1.3.1.-]
Biosynthesis of secondary metabolites	Cluster-11739.55959	6.32	77.465	3.81532	chloroplastic oxoene reductase [EC:1.3.1.-]
Biosynthesis of secondary metabolites	Cluster-11739.23555	0.42	1.765	2.25041	coproporphyrinogen III oxidase [EC:1.3.3.3]
Biosynthesis of secondary metabolites	Cluster-11739.34186	18.47	3.935	-2.04292	coproporphyrinogen III oxidase [EC:1.3.3.3]
Biosynthesis of secondary metabolites	Cluster-11739.38996	1.885	0.33	-2.35743	coproporphyrinogen III oxidase [EC:1.3.3.3]
Biosynthesis of secondary metabolites	Cluster-11739.38999	3.91	0.075	-5.37191	coproporphyrinogen III oxidase [EC:1.3.3.3]
Biosynthesis of secondary metabolites	Cluster-11739.39000	6.255	1.96	-1.47944	coproporphyrinogen III oxidase [EC:1.3.3.3]
Biosynthesis of secondary metabolites	Cluster-11739.58907	4.175	1.005	-1.86634	protoporphyrinogen/coproporphyrinogen III oxidase [EC:1.3.3.4 1.3.3.15]
Biosynthesis of secondary metabolites	Cluster-11739.65413	2.715	5.805	1.3064	acyl-CoA oxidase [EC:1.3.3.6]
Biosynthesis of secondary metabolites	Cluster-11739.40661	1.865	7.715	2.24546	acyl-CoA oxidase [EC:1.3.3.6]
Biosynthesis of secondary metabolites	Cluster-11739.43101	22.2	48.795	1.33322	acyl-CoA oxidase [EC:1.3.3.6]
Biosynthesis of secondary metabolites	Cluster-11739.44647	9.24	26.84	1.73905	acyl-CoA oxidase [EC:1.3.3.6]
Biosynthesis of secondary metabolites	Cluster-11739.64268	9.69	24.335	1.52232	acyl-CoA oxidase [EC:1.3.3.6]
Biosynthesis of secondary metabolites	Cluster-11739.21797	31.665	56.36	1.03276	acyl-CoA oxidase [EC:1.3.3.6]
Biosynthesis of secondary metabolites	Cluster-11739.21798	0	1.2	8.64963	succinate dehydrogenase (ubiquinone) flavoprotein subunit [EC:1.3.5.1]
Biosynthesis of secondary metabolites	Cluster-11739.47472	0	4.43	11.2205	succinate dehydrogenase (ubiquinone) flavoprotein subunit [EC:1.3.5.1]
Biosynthesis of secondary metabolites	Cluster-11739.48570	46.48	88.82	1.13467	succinate dehydrogenase (ubiquinone) flavoprotein subunit [EC:1.3.5.1]
Biosynthesis of secondary metabolites	Cluster-11739.60926	28.575	67.085	1.4408	succinate dehydrogenase (ubiquinone) flavoprotein subunit [EC:1.3.5.1]
Biosynthesis of secondary metabolites	Cluster-11739.64672	0.93	0.025	-4.81185	succinate dehydrogenase (ubiquinone) flavoprotein subunit [EC:1.3.5.1]
Biosynthesis of secondary metabolites	Cluster-11739.78275	0	1.99	10.0091	glutamate synthase (NADPH/NADH) [EC:1.4.1.13 1.4.1.14]
Biosynthesis of secondary metabolites	Cluster-11739.51151	7.17	2.76	-1.16501	primary-amine oxidase [EC:1.4.3.21]
Biosynthesis of secondary metabolites	Cluster-11739.41725	7.84	20.04	1.55202	primary-amine oxidase [EC:1.4.3.21]
Biosynthesis of secondary metabolites	Cluster-11739.42181	69.3	9.505	-2.66873	primary-amine oxidase [EC:1.4.3.21]
Biosynthesis of secondary metabolites	Cluster-11739.72567	7.415	14.37	1.15338	dihydrolipoamide dehydrogenase [EC:1.8.1.4]
Biosynthesis of secondary metabolites	Cluster-11739.40165	5.85	1.045	-2.29933	dihydrolipoamide dehydrogenase [EC:1.8.1.4]
Biosynthesis of secondary metabolites	Cluster-11739.40171	60.385	25.18	-1.07094	dihydrolipoamide dehydrogenase [EC:1.8.1.4]
Biosynthesis of secondary metabolites	Cluster-11739.40175	2.48	0.01	-7.772	dihydrolipoamide dehydrogenase [EC:1.8.1.4]
Biosynthesis of secondary metabolites	Cluster-11739.45608	11.37	4.595	-1.12158	peroxidase [EC:1.11.1.7]
Biosynthesis of secondary metabolites	Cluster-11739.32931	8.535	31.47	2.0757	peroxidase [EC:1.11.1.7]
Biosynthesis of secondary metabolites	Cluster-11739.44063	150.02	52.475	-1.32047	peroxidase [EC:1.11.1.7]
Biosynthesis of secondary metabolites	Cluster-11739.46471	1.175	0.12	-3.10314	peroxidase [EC:1.11.1.7]
Biosynthesis of secondary metabolites	Cluster-11739.47934	218.48	434.31	1.18765	peroxidase [EC:1.11.1.7]
Biosynthesis of secondary metabolites	Cluster-11739.53117	19.035	7.98	-1.06122	peroxidase [EC:1.11.1.7]
Biosynthesis of secondary metabolites	Cluster-11739.53397	0.89	0.115	-2.75005	peroxidase [EC:1.11.1.7]
Biosynthesis of secondary metabolites	Cluster-11739.54804	0	41.62	13.1799	peroxidase [EC:1.11.1.7]
Biosynthesis of secondary metabolites	Cluster-11739.56268	46.125	111.865	1.47218	peroxidase [EC:1.11.1.7]
Biosynthesis of secondary metabolites	Cluster-11739.57879	4.4	1.23	-1.64153	peroxidase [EC:1.11.1.7]
Biosynthesis of secondary metabolites	Cluster-11739.1547	0.325	2.875	3.33816	peroxidase [EC:1.11.1.7]
Biosynthesis of secondary metabolites	Cluster-11739.71666	1.785	29.15	4.24127	peroxidase [EC:1.11.1.7]
Biosynthesis of secondary metabolites	Cluster-11739.8025	0.46	2.97	2.87936	peroxidase [EC:1.11.1.7]
Biosynthesis of secondary metabolites	Cluster-11739.83788	1.025	24.515	4.79344	peroxidase [EC:1.11.1.7]
Biosynthesis of secondary metabolites	Cluster-11739.9918	1.835	62.375	5.29296	peroxidase [EC:1.11.1.7]
Biosynthesis of secondary metabolites	Cluster-1835.0	0.025	3.3	7.25164	peroxidase [EC:1.11.1.7]
Biosynthesis of secondary metabolites	Cluster-18914.0	0.215	3.12	4.05798	peroxidase [EC:1.11.1.7]
Biosynthesis of secondary metabolites	Cluster-25918.0	0	2.955	8.18864	peroxidase [EC:1.11.1.7]
Biosynthesis of secondary metabolites	Cluster-5750.0	0.145	2.36	4.23558	peroxidase [EC:1.11.1.7]
Biosynthesis of secondary metabolites	Cluster-11739.20454	2.74	7.425	1.63439	peroxidase [EC:1.11.1.7]
Biosynthesis of secondary metabolites	Cluster-11739.25135	25.585	105.48	2.22921	lipoxygenase [EC:1.13.11.12]
Biosynthesis of secondary metabolites	Cluster-11739.12138	0.87	13.67	4.17997	lipoxygenase [EC:1.13.11.12]
Biosynthesis of secondary metabolites	Cluster-11739.42500	4.485	52.465	3.74751	lipoxygenase [EC:1.13.11.12]
Biosynthesis of secondary metabolites	Cluster-11739.13978	0.215	3.8	4.33105	lipoxygenase [EC:1.13.11.12]
Biosynthesis of secondary metabolites	Cluster-11739.17244	0.495	2.71	2.66669	lipoxygenase [EC:1.13.11.12]
Biosynthesis of secondary metabolites	Cluster-11739.25812	0.285	3.775	3.93057	lipoxygenase [EC:1.13.11.12]
Biosynthesis of secondary metabolites	Cluster-11739.27833	11.26	100.285	3.34809	lipoxygenase [EC:1.13.11.12]
Biosynthesis of secondary metabolites	Cluster-11739.27836	0.455	1.585	1.99319	lipoxygenase [EC:1.13.11.12]
Biosynthesis of secondary metabolites	Cluster-11739.27838	0.3	1.72	2.69368	lipoxygenase [EC:1.13.11.12]
Biosynthesis of secondary metabolites	Cluster-11739.27839	0.455	3.07	2.91471	lipoxygenase [EC:1.13.11.12]
Biosynthesis of secondary metabolites	Cluster-11739.27840	3.505	34.53	3.48769	naringenin 3-dioxygenase [EC:1.14.11.9]
Biosynthesis of secondary metabolites	Cluster-11739.24075	22.805	40.3	1.02344	trans-cinnamate 4-monooxygenase [EC:1.14.13.11]
Biosynthesis of secondary metabolites	Cluster-11739.49002	81.39	31.79	-1.16422	squalene monooxygenase [EC:1.14.14.17]
Biosynthesis of secondary metabolites	Cluster-11739.72644	1.165	0.05	-4.12179	zeta-carotene desaturase [EC:1.3.5.6]
Biosynthesis of secondary metabolites	Cluster-11739.80719	7.455	19.855	1.61758	zeta-carotene desaturase [EC:1.3.5.6]
Biosynthesis of secondary metabolites	Cluster-11739.80721	15.08	27.115	1.04244	homocysteine S-methyltransferase [EC:2.1.1.10]
Biosynthesis of secondary metabolites	Cluster-11739.63032	0.015	1.135	7.21378	5-methyltetrahydropteroyltriglutamate--homocysteine methyltransferase [EC:2.1.1.14]
Biosynthesis of secondary metabolites	Cluster-11739.44166	0.53	1.56	1.77455	5-methyltetrahydropteroyltriglutamate--homocysteine methyltransferase [EC:2.1.1.14]
Biosynthesis of secondary metabolites	Cluster-11739.44169	0.845	0	-7.78522	5-methyltetrahydropteroyltriglutamate--homocysteine methyltransferase [EC:2.1.1.14]
Biosynthesis of secondary metabolites	Cluster-11739.44178	1.715	0.185	-3.02704	5-methyltetrahydropteroyltriglutamate--homocysteine methyltransferase [EC:2.1.1.14]
Biosynthesis of secondary metabolites	Cluster-11739.44181	9.615	3.745	-1.16103	sterol 24-C-methyltransferase [EC:2.1.1.41]
Biosynthesis of secondary metabolites	Cluster-11739.67001	2.6	0.485	-2.21969	caffeoyl-CoA O-methyltransferase [EC:2.1.1.104]
Biosynthesis of secondary metabolites	Cluster-11739.42171	68.6	18.755	-1.68252	caffeoyl-CoA O-methyltransferase [EC:2.1.1.104]
Biosynthesis of secondary metabolites	Cluster-11739.15527	44.4	86.145	1.14899	caffeoyl-CoA O-methyltransferase [EC:2.1.1.104]
Biosynthesis of secondary metabolites	Cluster-11739.6669	10.55	1.845	-2.31501	caffeoyl-CoA O-methyltransferase [EC:2.1.1.104]
Biosynthesis of secondary metabolites	Cluster-11739.6670	5.555	0.675	-2.81763	glycine hydroxymethyltransferase [EC:2.1.2.1]
Biosynthesis of secondary metabolites	Cluster-11739.29906	9.065	3.285	-1.28174	glycine hydroxymethyltransferase [EC:2.1.2.1]
Biosynthesis of secondary metabolites	Cluster-11739.47164	0.375	1.9	2.55687	glycine hydroxymethyltransferase [EC:2.1.2.1]
Biosynthesis of secondary metabolites	Cluster-11739.88922	0.54	6.5	3.76792	glycine hydroxymethyltransferase [EC:2.1.2.1]
Biosynthesis of secondary metabolites	Cluster-11739.88923	0.295	10.725	5.37295	phosphoribosylaminoimidazolecarboxamide formyltransferase / IMP cyclohydrolase [EC:2.1.2.3 3.5.4.10]
Biosynthesis of secondary metabolites	Cluster-11739.24534	0.79	0	-8.06587	glutamate N-acetyltransferase / amino-acid N-acetyltransferase [EC:2.3.1.35 2.3.1.1]
Biosynthesis of secondary metabolites	Cluster-11739.72718	12.04	4.935	-1.09049	acetyl-CoA C-acetyltransferase [EC:2.3.1.9]
Biosynthesis of secondary metabolites	Cluster-11739.42613	0	0.905	7.69297	acetyl-CoA C-acetyltransferase [EC:2.3.1.9]
Biosynthesis of secondary metabolites	Cluster-11739.42614	0	4.79	11.479	acetyl-CoA C-acetyltransferase [EC:2.3.1.9]
Biosynthesis of secondary metabolites	Cluster-11739.46770	13.585	34.835	1.5517	acetyl-CoA C-acetyltransferase [EC:2.3.1.9]
Biosynthesis of secondary metabolites	Cluster-11739.51897	0.39	2.675	2.98746	acetyl-CoA C-acetyltransferase [EC:2.3.1.9]
Biosynthesis of secondary metabolites	Cluster-11739.55699	0	0.725	8.74513	acetyl-CoA C-acetyltransferase [EC:2.3.1.9]
Biosynthesis of secondary metabolites	Cluster-11739.26249	3.99	0.01	-8.44334	acetyl-CoA C-acetyltransferase [EC:2.3.1.9]
Biosynthesis of secondary metabolites	Cluster-11739.26250	6.485	14.525	1.35485	pyruvate dehydrogenase E2 component (dihydrolipoamide acetyltransferase) [EC:2.3.1.12]
Biosynthesis of secondary metabolites	Cluster-11739.43639	13.515	1.82	-2.70377	pyruvate dehydrogenase E2 component (dihydrolipoamide acetyltransferase) [EC:2.3.1.12]
Biosynthesis of secondary metabolites	Cluster-11739.24557	0	7.645	10.8497	[acyl-carrier-protein] S-malonyltransferase [EC:2.3.1.39]
Biosynthesis of secondary metabolites	Cluster-11739.78953	0.48	2.07	2.32189	1-acyl-sn-glycerol-3-phosphate acyltransferase [EC:2.3.1.51]
Biosynthesis of secondary metabolites	Cluster-11739.42727	0.8	1.925	1.47076	1-acyl-sn-glycerol-3-phosphate acyltransferase [EC:2.3.1.51]
Biosynthesis of secondary metabolites	Cluster-11739.49947	23.065	48.52	1.26565	1-acyl-sn-glycerol-3-phosphate acyltransferase [EC:2.3.1.51]
Biosynthesis of secondary metabolites	Cluster-11739.59015	36.48	15.54	-1.03799	2-oxoglutarate dehydrogenase E2 component (dihydrolipoamide succinyltransferase) [EC:2.3.1.61]
Biosynthesis of secondary metabolites	Cluster-11739.72915	1.325	4.085	1.81301	chalcone synthase [EC:2.3.1.74]
Biosynthesis of secondary metabolites	Cluster-11739.44736	107.2	608.58	2.70174	chalcone synthase [EC:2.3.1.74]
Biosynthesis of secondary metabolites	Cluster-11739.44757	7.865	20.105	1.54819	chalcone synthase [EC:2.3.1.74]
Biosynthesis of secondary metabolites	Cluster-22517.0	0	3.835	9.09242	glycogen phosphorylase [EC:2.4.1.1]
Biosynthesis of secondary metabolites	Cluster-11739.12328	0.005	2.03	8.93824	glycogen phosphorylase [EC:2.4.1.1]
Biosynthesis of secondary metabolites	Cluster-11739.41772	7.13	0	-10.437	glycogen phosphorylase [EC:2.4.1.1]
Biosynthesis of secondary metabolites	Cluster-11739.48825	2.45	0.88	-1.29508	glycogen phosphorylase [EC:2.4.1.1]
Biosynthesis of secondary metabolites	Cluster-11739.50203	1.58	0.51	-1.42019	sucrose synthase [EC:2.4.1.13]
Biosynthesis of secondary metabolites	Cluster-11739.29842	4.26	0.935	-1.97439	sucrose synthase [EC:2.4.1.13]
Biosynthesis of secondary metabolites	Cluster-11739.29863	1.225	0.08	-3.66877	sucrose synthase [EC:2.4.1.13]
Biosynthesis of secondary metabolites	Cluster-11739.3315	0.05	1.79	5.40428	sucrose synthase [EC:2.4.1.13]
Biosynthesis of secondary metabolites	Cluster-11739.38777	38.285	12.17	-1.4617	sucrose synthase [EC:2.4.1.13]
Biosynthesis of secondary metabolites	Cluster-11739.39328	8.12	2.965	-1.26272	sucrose synthase [EC:2.4.1.13]
Biosynthesis of secondary metabolites	Cluster-11739.40228	0	2.395	11.0095	sucrose synthase [EC:2.4.1.13]
Biosynthesis of secondary metabolites	Cluster-11739.41853	8.435	3.05	-1.27133	sucrose synthase [EC:2.4.1.13]
Biosynthesis of secondary metabolites	Cluster-11739.55008	6.325	2.495	-1.1411	sucrose-phosphate synthase [EC:2.4.1.14]
Biosynthesis of secondary metabolites	Cluster-19674.0	0.155	1.08	2.98427	1,4-alpha-glucan branching enzyme [EC:2.4.1.18]
Biosynthesis of secondary metabolites	Cluster-11739.45571	0	1.85	10.1813	1,4-alpha-glucan branching enzyme [EC:2.4.1.18]
Biosynthesis of secondary metabolites	Cluster-11739.60475	9.5	29.215	1.81124	1,4-alpha-glucan branching enzyme [EC:2.4.1.18]
Biosynthesis of secondary metabolites	Cluster-11739.83015	5.765	13.135	1.3798	1,4-alpha-glucan branching enzyme [EC:2.4.1.18]
Biosynthesis of secondary metabolites	Cluster-11739.86658	0.94	0.14	-2.51448	1,4-alpha-glucan branching enzyme [EC:2.4.1.18]
Biosynthesis of secondary metabolites	Cluster-11739.21544	0	2.48	9.20702	starch synthase [EC:2.4.1.21]
Biosynthesis of secondary metabolites	Cluster-11739.35806	3.99	7.155	1.04218	starch synthase [EC:2.4.1.21]
Biosynthesis of secondary metabolites	Cluster-11739.55615	1.22	0.01	-6.56203	starch synthase [EC:2.4.1.21]
Biosynthesis of secondary metabolites	Cluster-11739.58725	4.045	11.595	1.72225	starch synthase [EC:2.4.1.21]
Biosynthesis of secondary metabolites	Cluster-11739.89232	1.02	0.05	-3.93633	starch synthase [EC:2.4.1.21]
Biosynthesis of secondary metabolites	Cluster-11739.24112	0.49	0	-7.17768	4-alpha-glucanotransferase [EC:2.4.1.25]
Biosynthesis of secondary metabolites	Cluster-11739.31277	0	0.555	7.93023	4-alpha-glucanotransferase [EC:2.4.1.25]
Biosynthesis of secondary metabolites	Cluster-11739.48650	0	3.56	10.5798	4-alpha-glucanotransferase [EC:2.4.1.25]
Biosynthesis of secondary metabolites	Cluster-11739.17008	1.735	0.085	-4.19837	anthranilate phosphoribosyltransferase [EC:2.4.2.18]
Biosynthesis of secondary metabolites	Cluster-11739.43089	0.775	3.33	2.29972	anthranilate phosphoribosyltransferase [EC:2.4.2.18]
Biosynthesis of secondary metabolites	Cluster-11739.48631	0.57	2.08	2.05917	anthranilate phosphoribosyltransferase [EC:2.4.2.18]
Biosynthesis of secondary metabolites	Cluster-11739.51854	0.705	3.57	2.54513	anthranilate phosphoribosyltransferase [EC:2.4.2.18]
Biosynthesis of secondary metabolites	Cluster-11739.52935	0	1.505	9.63862	farnesyl diphosphate synthase [EC:2.5.1.1 2.5.1.10]
Biosynthesis of secondary metabolites	Cluster-11739.68127	0.55	1.625	1.76078	S-adenosylmethionine synthetase [EC:2.5.1.6]
Biosynthesis of secondary metabolites	Cluster-11739.30362	1.135	0.27	-1.92905	tRNA dimethylallyltransferase [EC:2.5.1.75]
Biosynthesis of secondary metabolites	Cluster-11739.29744	7.555	18.945	1.52464	tRNA dimethylallyltransferase [EC:2.5.1.75]
Biosynthesis of secondary metabolites	Cluster-11739.81539	1.9	0.21	-3.07557	aspartate aminotransferase, chloroplastic [EC:2.6.1.1]
Biosynthesis of secondary metabolites	Cluster-11739.66639	0.475	0.085	-2.30431	tyrosine aminotransferase [EC:2.6.1.5]
Biosynthesis of secondary metabolites	Cluster-11739.15071	0.635	3.235	2.53603	tyrosine aminotransferase [EC:2.6.1.5]
Biosynthesis of secondary metabolites	Cluster-11739.71246	7.43	48.295	2.89735	alanine-glyoxylate transaminase / (R)-3-amino-2-methylpropionate-pyruvate transaminase [EC:2.6.1.44 2.6.1.40]
Biosynthesis of secondary metabolites	Cluster-11739.34869	0.52	1.28	1.50193	alanine-glyoxylate transaminase / (R)-3-amino-2-methylpropionate-pyruvate transaminase [EC:2.6.1.44 2.6.1.40]
Biosynthesis of secondary metabolites	Cluster-11739.13454	7.075	14.27	1.20402	alanine-glyoxylate transaminase / (R)-3-amino-2-methylpropionate-pyruvate transaminase [EC:2.6.1.44 2.6.1.40]
Biosynthesis of secondary metabolites	Cluster-11739.62267	19.055	44.33	1.41751	alanine-glyoxylate transaminase / (R)-3-amino-2-methylpropionate-pyruvate transaminase [EC:2.6.1.44 2.6.1.40]
Biosynthesis of secondary metabolites	Cluster-6981.0	1.215	0	-8.36082	alanine-glyoxylate transaminase / (R)-3-amino-2-methylpropionate-pyruvate transaminase [EC:2.6.1.44 2.6.1.40]
Biosynthesis of secondary metabolites	Cluster-11739.2088	0.08	1.345	4.25222	alanine-glyoxylate transaminase / serine-glyoxylate transaminase / serine-pyruvate transaminase [EC:2.6.1.44 2.6.1.45 2.6.1.51]
Biosynthesis of secondary metabolites	Cluster-11739.21139	0.555	25.125	5.68142	alanine-glyoxylate transaminase / serine-glyoxylate transaminase / serine-pyruvate transaminase [EC:2.6.1.44 2.6.1.45 2.6.1.51]
Biosynthesis of secondary metabolites	Cluster-11739.27282	0	3.07	8.39395	hexokinase [EC:2.7.1.1]
Biosynthesis of secondary metabolites	Cluster-11739.21981	4.53	0.95	-2.02238	fructokinase [EC:2.7.1.4]
Biosynthesis of secondary metabolites	Cluster-11739.34430	1.495	5.07	1.94804	fructokinase [EC:2.7.1.4]
Biosynthesis of secondary metabolites	Cluster-11739.49703	1.335	4.135	1.81511	fructokinase [EC:2.7.1.4]
Biosynthesis of secondary metabolites	Cluster-11739.50276	94.615	181.45	1.13588	fructokinase [EC:2.7.1.4]
Biosynthesis of secondary metabolites	Cluster-11739.62779	9.995	18.965	1.12634	fructokinase [EC:2.7.1.4]
Biosynthesis of secondary metabolites	Cluster-11739.17570	1.855	0	-7.73309	6-phosphofructokinase 1 [EC:2.7.1.11]
Biosynthesis of secondary metabolites	Cluster-11739.30749	0	2.88	9.98785	6-phosphofructokinase 1 [EC:2.7.1.11]
Biosynthesis of secondary metabolites	Cluster-11739.37576	0	1.26	7.96413	6-phosphofructokinase 1 [EC:2.7.1.11]
Biosynthesis of secondary metabolites	Cluster-11739.46759	0.34	12.73	5.46249	6-phosphofructokinase 1 [EC:2.7.1.11]
Biosynthesis of secondary metabolites	Cluster-11739.59877	0.06	0.675	3.50194	6-phosphofructokinase 1 [EC:2.7.1.11]
Biosynthesis of secondary metabolites	Cluster-11739.86074	7.82	21.825	1.67342	6-phosphofructokinase 1 [EC:2.7.1.11]
Biosynthesis of secondary metabolites	Cluster-11739.86798	0.895	11.065	3.82071	6-phosphofructokinase 1 [EC:2.7.1.11]
Biosynthesis of secondary metabolites	Cluster-11739.88334	0	11.205	10.7504	6-phosphofructokinase 1 [EC:2.7.1.11]
Biosynthesis of secondary metabolites	Cluster-11739.90288	0	2.28	7.46572	6-phosphofructokinase 1 [EC:2.7.1.11]
Biosynthesis of secondary metabolites	Cluster-18781.0	0.32	12.725	5.51499	6-phosphofructokinase 1 [EC:2.7.1.11]
Biosynthesis of secondary metabolites	Cluster-21080.0	0.17	9.065	5.89369	6-phosphofructokinase 1 [EC:2.7.1.11]
Biosynthesis of secondary metabolites	Cluster-2695.0	0	2.905	8.61613	6-phosphofructokinase 1 [EC:2.7.1.11]
Biosynthesis of secondary metabolites	Cluster-2697.0	0	1.61	8.03123	6-phosphofructokinase 1 [EC:2.7.1.11]
Biosynthesis of secondary metabolites	Cluster-11739.23806	0.11	6.99	6.17999	riboflavin kinase [EC:2.7.1.26]
Biosynthesis of secondary metabolites	Cluster-11739.42620	5.96	12.04	1.21411	mevalonate kinase [EC:2.7.1.36]
Biosynthesis of secondary metabolites	Cluster-11739.56925	0.69	2.575	2.09138	mevalonate kinase [EC:2.7.1.36]
Biosynthesis of secondary metabolites	Cluster-11739.59622	0.14	1.145	3.29796	pyruvate kinase [EC:2.7.1.40]
Biosynthesis of secondary metabolites	Cluster-11739.10965	3.29	0.335	-3.08087	pyruvate kinase [EC:2.7.1.40]
Biosynthesis of secondary metabolites	Cluster-11739.32695	2.32	0.765	-1.42622	pyruvate kinase [EC:2.7.1.40]
Biosynthesis of secondary metabolites	Cluster-11739.33406	0.91	0	-7.2852	pyruvate kinase [EC:2.7.1.40]
Biosynthesis of secondary metabolites	Cluster-11739.47314	6.415	2.29	-1.29777	pyruvate kinase [EC:2.7.1.40]
Biosynthesis of secondary metabolites	Cluster-11739.67067	2.31	0.54	-1.89517	shikimate kinase [EC:2.7.1.71]
Biosynthesis of secondary metabolites	Cluster-11739.48358	11.15	23.43	1.26601	shikimate kinase [EC:2.7.1.71]
Biosynthesis of secondary metabolites	Cluster-11739.59269	2.55	6.545	1.56486	shikimate kinase [EC:2.7.1.71]
Biosynthesis of secondary metabolites	Cluster-11739.60484	0.19	6.115	5.35155	diphosphate-dependent phosphofructokinase [EC:2.7.1.90]
Biosynthesis of secondary metabolites	Cluster-11739.50220	26.475	5.945	-1.9561	diphosphate-dependent phosphofructokinase [EC:2.7.1.90]
Biosynthesis of secondary metabolites	Cluster-11739.57193	1.795	0.095	-3.98859	diacylglycerol kinase (ATP) [EC:2.7.1.107]
Biosynthesis of secondary metabolites	Cluster-11739.30001	0.035	0.865	4.711	diacylglycerol kinase (ATP) [EC:2.7.1.107]
Biosynthesis of secondary metabolites	Cluster-11739.30002	3.84	8.265	1.30576	diacylglycerol kinase (ATP) [EC:2.7.1.107]
Biosynthesis of secondary metabolites	Cluster-11739.48837	19.32	34.48	1.03568	diacylglycerol kinase (ATP) [EC:2.7.1.107]
Biosynthesis of secondary metabolites	Cluster-11739.51727	0.025	0.92	5.36209	diacylglycerol kinase (ATP) [EC:2.7.1.107]
Biosynthesis of secondary metabolites	Cluster-11739.51729	0	0.465	7.87998	diacylglycerol kinase (ATP) [EC:2.7.1.107]
Biosynthesis of secondary metabolites	Cluster-11739.51730	0.815	2.71	1.94062	diacylglycerol kinase (ATP) [EC:2.7.1.107]
Biosynthesis of secondary metabolites	Cluster-15892.1	0.125	1.905	4.0738	4-diphosphocytidyl-2-C-methyl-D-erythritol kinase [EC:2.7.1.148]
Biosynthesis of secondary metabolites	Cluster-11739.45164	11.66	20.585	1.02709	4-diphosphocytidyl-2-C-methyl-D-erythritol kinase [EC:2.7.1.148]
Biosynthesis of secondary metabolites	Cluster-11739.49859	93.68	168.455	1.04326	phosphoglycerate kinase [EC:2.7.2.3]
Biosynthesis of secondary metabolites	Cluster-11739.45503	2.18	0	-9.04041	phosphoglycerate kinase [EC:2.7.2.3]
Biosynthesis of secondary metabolites	Cluster-11739.47002	7.225	1.935	-1.70181	phosphoglycerate kinase [EC:2.7.2.3]
Biosynthesis of secondary metabolites	Cluster-8332.0	0.735	0.02	-4.66229	acetylglutamate kinase [EC:2.7.2.8]
Biosynthesis of secondary metabolites	Cluster-11739.64152	0	1.79	8.50136	adenylate kinase [EC:2.7.4.3]
Biosynthesis of secondary metabolites	Cluster-11739.51147	0.61	0.13	-2.05786	adenylate kinase [EC:2.7.4.3]
Biosynthesis of secondary metabolites	Cluster-11739.13749	2.215	11.41	2.55697	adenylate kinase [EC:2.7.4.3]
Biosynthesis of secondary metabolites	Cluster-11739.58530	19.575	36.27	1.08557	adenylate kinase [EC:2.7.4.3]
Biosynthesis of secondary metabolites	Cluster-11739.78654	0.765	5.465	3.04496	adenylate kinase [EC:2.7.4.3]
Biosynthesis of secondary metabolites	Cluster-11739.1994	2.84	9.52	1.94556	nucleoside-diphosphate kinase [EC:2.7.4.6]
Biosynthesis of secondary metabolites	Cluster-11739.56139	1.66	0.25	-2.53533	nucleoside-diphosphate kinase [EC:2.7.4.6]
Biosynthesis of secondary metabolites	Cluster-11739.61740	0.645	2.16	1.91383	nucleoside-diphosphate kinase [EC:2.7.4.6]
Biosynthesis of secondary metabolites	Cluster-15707.0	3.63	0.76	-2.04997	UTP--glucose-1-phosphate uridylyltransferase [EC:2.7.7.9]
Biosynthesis of secondary metabolites	Cluster-11739.39841	10.855	31.8	1.75138	mannose-1-phosphate guanylyltransferase [EC:2.7.7.13]
Biosynthesis of secondary metabolites	Cluster-11739.39398	1.875	4.25	1.38517	mannose-1-phosphate guanylyltransferase [EC:2.7.7.13]
Biosynthesis of secondary metabolites	Cluster-11739.48459	26.24	46.36	1.02209	glucose-1-phosphate adenylyltransferase [EC:2.7.7.27]
Biosynthesis of secondary metabolites	Cluster-11739.2903	15.535	5.575	-1.2803	glucose-1-phosphate adenylyltransferase [EC:2.7.7.27]
Biosynthesis of secondary metabolites	Cluster-11739.31172	0	2.46	8.16305	glucose-1-phosphate adenylyltransferase [EC:2.7.7.27]
Biosynthesis of secondary metabolites	Cluster-11739.40760	35.58	117.455	1.92016	glucose-1-phosphate adenylyltransferase [EC:2.7.7.27]
Biosynthesis of secondary metabolites	Cluster-11739.59586	0.37	1.71	2.41045	glucose-1-phosphate adenylyltransferase [EC:2.7.7.27]
Biosynthesis of secondary metabolites	Cluster-11739.88764	4.505	20.805	2.40005	glucose-1-phosphate adenylyltransferase [EC:2.7.7.27]
Biosynthesis of secondary metabolites	Cluster-17467.0	0.245	2.375	3.45597	glucose-1-phosphate adenylyltransferase [EC:2.7.7.27]
Biosynthesis of secondary metabolites	Cluster-25566.0	12.19	4.705	-1.18007	glucose-1-phosphate adenylyltransferase [EC:2.7.7.27]
Biosynthesis of secondary metabolites	Cluster-11739.28067	4.395	0.495	-2.96516	phosphatidate cytidylyltransferase [EC:2.7.7.41]
Biosynthesis of secondary metabolites	Cluster-11739.35932	1.37	0	-7.96616	phosphatidate cytidylyltransferase [EC:2.7.7.41]
Biosynthesis of secondary metabolites	Cluster-11739.66444	0.085	1.14	4.06616	2-C-methyl-D-erythritol 4-phosphate cytidylyltransferase [EC:2.7.7.60]
Biosynthesis of secondary metabolites	Cluster-11739.35077	0.995	2.34	1.44174	2-C-methyl-D-erythritol 4-phosphate cytidylyltransferase [EC:2.7.7.60]
Biosynthesis of secondary metabolites	Cluster-11739.35309	44.425	90.44	1.22285	2-C-methyl-D-erythritol 4-phosphate cytidylyltransferase [EC:2.7.7.60]
Biosynthesis of secondary metabolites	Cluster-11739.54243	8.7	32.4	2.09438	2-C-methyl-D-erythritol 4-phosphate cytidylyltransferase [EC:2.7.7.60]
Biosynthesis of secondary metabolites	Cluster-11739.62605	5.86	11.775	1.20952	ethanolaminephosphotransferase [EC:2.7.8.1]
Biosynthesis of secondary metabolites	Cluster-11739.13635	2.33	6.985	1.77109	ethanolaminephosphotransferase [EC:2.7.8.1]
Biosynthesis of secondary metabolites	Cluster-11739.26015	14.4	27.195	1.1104	secretory phospholipase A2 [EC:3.1.1.4]
Biosynthesis of secondary metabolites	Cluster-11739.62050	27.45	10.22	-1.23779	secretory phospholipase A2 [EC:3.1.1.4]
Biosynthesis of secondary metabolites	Cluster-11739.86399	2.59	0.715	-1.65997	6-phosphogluconolactonase [EC:3.1.1.31]
Biosynthesis of secondary metabolites	Cluster-11739.11635	0.235	2.26	3.43562	6-phosphogluconolactonase [EC:3.1.1.31]
Biosynthesis of secondary metabolites	Cluster-11739.13465	9.57	19.635	1.23214	6-phosphogluconolactonase [EC:3.1.1.31]
Biosynthesis of secondary metabolites	Cluster-18148.0	4.09	19.375	2.43573	acyl-coenzyme A thioesterase 37988 [EC:3.1.2.2]
Biosynthesis of secondary metabolites	Cluster-11739.59056	0	1.375	8.50166	trehalose 6-phosphate phosphatase [EC:3.1.3.12]
Biosynthesis of secondary metabolites	Cluster-11739.11852	29.195	5.305	-2.25567	trehalose 6-phosphate phosphatase [EC:3.1.3.12]
Biosynthesis of secondary metabolites	Cluster-11739.44662	0	0.895	8.66144	trehalose 6-phosphate phosphatase [EC:3.1.3.12]
Biosynthesis of secondary metabolites	Cluster-11739.45099	0.485	0	-7.42016	trehalose 6-phosphate phosphatase [EC:3.1.3.12]
Biosynthesis of secondary metabolites	Cluster-11739.45101	0.65	1.98	1.80353	trehalose 6-phosphate phosphatase [EC:3.1.3.12]
Biosynthesis of secondary metabolites	Cluster-11739.23437	1.34	0.035	-4.82215	trehalose 6-phosphate phosphatase [EC:3.1.3.12]
Biosynthesis of secondary metabolites	Cluster-11739.23438	1.27	0.04	-4.61092	myo-inositol-1(or 4)-monophosphatase [EC:3.1.3.25]
[truncated: 2,673 more rows]

## Sheet: Supplementary Table 5
List of the differentially expressed transcriptional regulators and transcription factors between C. roseus CMCs and DDCs.
[truncated: 692 more rows]
